# Supplementary material for: An 840 kb distant upstream enhancer is a crucial regulator of catecholamine‐dependent expression of the Bdnf gene in astrocytes
Source: Glia. 2023 Aug 25;72(1):90–110. doi: 10.1002/glia.24463 (PMC10952894; doi:10.1002/glia.24463)
Supplement: Supplementary file 1 — Appendix S1 Supporting information. [file GLIA-72-90-s001.xlsx]

## Sheet: GeneHancer
List of all regions predicted as enhancers of BDNF gene [accessed 20. April 2018]
Our annotation	GeneHancer identifier	Enhancer score	Enhancer sources	BDNF-Enhancer Score	Total Score	TSS distance (kb)	Size (kb)	Transcription factor binding sites within enhancer	Gene targets for enhancer
+37 kb	GH11G027696	1.2	Ensembl	11.1	13.32	+22.7	6.3	92 TFs	3 genes
			ENCODE
-40 kb	GH11G027753	0.6	ENCODE	11	6.6	-32.3	1.3	6 TFs	3 genes
	GH11G027861	0.6	ENCODE	10.1	6.06	-140.3	1.3	8 TFs	3 genes
-840 kb	GH11G028565	1.3	FANTOM5	10.1	13.13	-844.6	2.2	19 TFs	3 genes
			Ensembl
			ENCODE
	GH11G027717	1.3	FANTOM5	6.6	8.58	+3.3	2.0	54 TFs	3 genes
			ENCODE
	GH11G028105	1.8	FANTOM5	5.9	10.62	-386.6	6.2	290 TFs	4 genes
			ENCODE
			dbSUPER
	GH11G028122	1	Ensembl	5.9	5.9	-401.4	1.1	3 TFs	5 genes
			ENCODE,
			dbSUPER
-450 kb	GH11G028145	0.9	Ensembl	5.9	5.31	-424.2	1.2	13 TFs	3 genes
			ENCODE
	GH11G028102	0.2	dbSUPER	5.6	1.12	-380.9	1.0	-	3 genes
	GH11G027246	0.6	ENCODE	5.2	3.12	+474.2	3.5	1 TF	4 genes
			dbSUPER
	GH11G027250	0.7	ENCODE	5.1	3.57	+470.7	1.0	3 TFs	3 genes
			dbSUPER
	GH11G026733	0.5	ENCODE	4.9	2.45	+987.8	2.4	3 TFs	3 genes
	GH11G027253	1.3	FANTOM5	4.8	6.24	+467.3	2.4	17 TFs	4 genes
			ENCODE
			dbSUPER
	GH11G027241	1.4	FANTOM5	4.4	6.16	+479.6	2.5	23 TFs	3 genes
			ENCODE
			dbSUPER
	GH11G027672	0.3	FANTOM5	4.2	1.26	+49.7	0.2	-	4 genes
	GH11G026730	0.6	ENCODE	4.2	2.52	+991.1	1.2	6 TFs	3 genes
	GH11G027290	1.2	Ensembl	4.1	4.92	+427.7	6.8	77 TFs	4 genes
			ENCODE
	GH11G027932	1.6	FANTOM5	3	4.8	-212.3	3.2	15 TFs	4 genes
			Ensembl
			ENCODE
			dbSUPER
	GH11G027328	0.8	FANTOM5	2.6	2.08	+393.3	0.9	6 TFs	4 genes
			ENCODE
	GH11G027720	0.7	ENCODE	0.7	0.49	+1.4	0.2	16 TFs	2 genes
	GH11G027721	1.1	Ensembl	0.7	0.77	-0.5	1.7	36 TFs	3 genes
	GH11G027722	0.7	ENCODE	0.7	0.49	+1.6	0.2	16 TFs	2 genes

## Sheet: CAPTURE-3C-seq
Statistical analysis of all analysed regions in CAPTURE-3C-sequencing
Sample	Region start (chr3)	Region end (chr 3)	Counts	p-value	Asterisk	Adjusted p-value	Asterisk
DA	97772199	97792199	0	1		1
DMSO	97772199	97792199	0	1		1
DA	97777199	97797199	0	1		1
DMSO	97777199	97797199	0	1		1
DA	97782199	97802199	0	1		1
DMSO	97782199	97802199	0	1		1
DA	97787199	97807199	0	1		1
DMSO	97787199	97807199	0	1		1
DA	97792199	97812199	0	1		1
DMSO	97792199	97812199	0	1		1
DA	97797199	97817199	0	1		1
DMSO	97797199	97817199	0	1		1
DA	97802199	97822199	0	1		1
DMSO	97802199	97822199	0	1		1
DA	97807199	97827199	0	1		1
DMSO	97807199	97827199	0	1		1
DA	97812199	97832199	0	1		1
DMSO	97812199	97832199	0	1		1
DA	97817199	97837199	0	1		1
DMSO	97817199	97837199	0	1		1
DA	97822199	97842199	0	1		1
DMSO	97822199	97842199	0	1		1
DA	97827199	97847199	0	1		1
DMSO	97827199	97847199	0	1		1
DA	97832199	97852199	0	1		1
DMSO	97832199	97852199	0	1		1
DA	97837199	97857199	0	1		1
DMSO	97837199	97857199	0	1		1
DA	97842199	97862199	0	1		1
DMSO	97842199	97862199	0	1		1
DA	97847199	97867199	0	1		1
DMSO	97847199	97867199	0	1		1
DA	97852199	97872199	0	1		1
DMSO	97852199	97872199	0	1		1
DA	97857199	97877199	0	1		1
DMSO	97857199	97877199	0	1		1
DA	97862199	97882199	0	1		1
DMSO	97862199	97882199	0	1		1
DA	97867199	97887199	0	1		1
DMSO	97867199	97887199	0	1		1
DA	97872199	97892199	0	1		1
DMSO	97872199	97892199	0	1		1
DA	97877199	97897199	0	1		1
DMSO	97877199	97897199	0	1		1
DA	97882199	97902199	0	1		1
DMSO	97882199	97902199	0	1		1
DA	97887199	97907199	0	1		1
DMSO	97887199	97907199	0	1		1
DA	97892199	97912199	0	1		1
DMSO	97892199	97912199	0	1		1
DA	97897199	97917199	0	1		1
DMSO	97897199	97917199	0	1		1
DA	97902199	97922199	0	1		1
DMSO	97902199	97922199	0	1		1
DA	97907199	97927199	0	1		1
DMSO	97907199	97927199	0	1		1
DA	97912199	97932199	0	1		1
DMSO	97912199	97932199	0	1		1
DA	97917199	97937199	0	1		1
DMSO	97917199	97937199	0	1		1
DA	97922199	97942199	0	1		1
DMSO	97922199	97942199	0	1		1
DA	97927199	97947199	0	1		1
DMSO	97927199	97947199	0	1		1
DA	97932199	97952199	0	1		1
DMSO	97932199	97952199	0	1		1
DA	97937199	97957199	0	1		1
DMSO	97937199	97957199	0	1		1
DA	97942199	97962199	0	1		1
DMSO	97942199	97962199	0	1		1
DA	97947199	97967199	0	1		1
DMSO	97947199	97967199	0	1		1
DA	97952199	97972199	0	1		1
DMSO	97952199	97972199	0	1		1
DA	97957199	97977199	0	1		1
DMSO	97957199	97977199	0	1		1
DA	97962199	97982199	0	1		1
DMSO	97962199	97982199	0	1		1
DA	97967199	97987199	0	1		1
DMSO	97967199	97987199	0	1		1
DA	97972199	97992199	0	1		1
DMSO	97972199	97992199	0	1		1
DA	97977199	97997199	0	1		1
DMSO	97977199	97997199	0	1		1
DA	97982199	98002199	0	1		1
DMSO	97982199	98002199	0	1		1
DA	97987199	98007199	0	1		1
DMSO	97987199	98007199	0	1		1
DA	97992199	98012199	0	1		1
DMSO	97992199	98012199	0	1		1
DA	97997199	98017199	0	1		1
DMSO	97997199	98017199	1	0.0127399344525199	*	0.782441237535442
DA	98002199	98022199	0	1		1
DMSO	98002199	98022199	1	0.0108779577343385	*	0.782441237535442
DA	98007199	98027199	0	1		1
DMSO	98007199	98027199	1	0.0117035541953453	*	0.782441237535442
DA	98012199	98032199	0	1		1
DMSO	98012199	98032199	1	0.0132668303040846	*	0.782441237535442
DA	98017199	98037199	0	1		1
DMSO	98017199	98037199	0	1		1
DA	98022199	98042199	0	1		1
DMSO	98022199	98042199	0	1		1
DA	98027199	98047199	0	1		1
DMSO	98027199	98047199	0	1		1
DA	98032199	98052199	0	1		1
DMSO	98032199	98052199	0	1		1
DA	98037199	98057199	0	1		1
DMSO	98037199	98057199	0	1		1
DA	98042199	98062199	0	1		1
DMSO	98042199	98062199	0	1		1
DA	98047199	98067199	0	1		1
DMSO	98047199	98067199	0	1		1
DA	98052199	98072199	0	1		1
DMSO	98052199	98072199	0	1		1
DA	98057199	98077199	0	1		1
DMSO	98057199	98077199	0	1		1
DA	98062199	98082199	0	1		1
DMSO	98062199	98082199	0	1		1
DA	98067199	98087199	0	1		1
DMSO	98067199	98087199	0	1		1
DA	98072199	98092199	0	1		1
DMSO	98072199	98092199	0	1		1
DA	98077199	98097199	0	1		1
DMSO	98077199	98097199	0	1		1
DA	98082199	98102199	0	1		1
DMSO	98082199	98102199	0	1		1
DA	98087199	98107199	0	1		1
DMSO	98087199	98107199	0	1		1
DA	98092199	98112199	0	1		1
DMSO	98092199	98112199	0	1		1
DA	98097199	98117199	1	0.00627428201892544	**	0.301685538921584
DMSO	98097199	98117199	0	1		1
DA	98102199	98122199	1	0.00665904618423618	**	0.301685538921584
DMSO	98102199	98122199	0	1		1
DA	98107199	98127199	1	0.00646758637972678	**	0.301685538921584
DMSO	98107199	98127199	0	1		1
DA	98112199	98132199	2	0.000233911677965937	***	0.0401424062127984	*
DMSO	98112199	98132199	0	1		1
DA	98117199	98137199	1	0.00703932924150363	**	0.301685538921584
DMSO	98117199	98137199	0	1		1
DA	98122199	98142199	1	0.00692046611803066	**	0.301685538921584
DMSO	98122199	98142199	0	1		1
DA	98127199	98147199	1	0.00775716065421539	**	0.302310052689572
DMSO	98127199	98147199	0	1		1
DA	98132199	98152199	0	1		1
DMSO	98132199	98152199	0	1		1
DA	98137199	98157199	0	1		1
DMSO	98137199	98157199	0	1		1
DA	98142199	98162199	0	1		1
DMSO	98142199	98162199	0	1		1
DA	98147199	98167199	0	1		1
DMSO	98147199	98167199	0	1		1
DA	98152199	98172199	0	1		1
DMSO	98152199	98172199	0	1		1
DA	98157199	98177199	0	1		1
DMSO	98157199	98177199	0	1		1
DA	98162199	98182199	0	1		1
DMSO	98162199	98182199	0	1		1
DA	98167199	98187199	0	1		1
DMSO	98167199	98187199	0	1		1
DA	98172199	98192199	0	1		1
DMSO	98172199	98192199	0	1		1
DA	98177199	98197199	0	1		1
DMSO	98177199	98197199	0	1		1
DA	98182199	98202199	0	1		1
DMSO	98182199	98202199	0	1		1
DA	98187199	98207199	0	1		1
DMSO	98187199	98207199	0	1		1
DA	98192199	98212199	0	1		1
DMSO	98192199	98212199	0	1		1
DA	98197199	98217199	0	1		1
DMSO	98197199	98217199	0	1		1
DA	98202199	98222199	0	1		1
DMSO	98202199	98222199	0	1		1
DA	98207199	98227199	0	1		1
DMSO	98207199	98227199	0	1		1
DA	98212199	98232199	0	1		1
DMSO	98212199	98232199	0	1		1
DA	98217199	98237199	0	1		1
DMSO	98217199	98237199	0	1		1
DA	98222199	98242199	1	0.00780967636114727	**	0.302310052689572
DMSO	98222199	98242199	0	1		1
DA	98227199	98247199	1	0.00744251140912189	**	0.302310052689572
DMSO	98227199	98247199	0	1		1
DA	98232199	98252199	1	0.00686488066443125	**	0.301685538921584
DMSO	98232199	98252199	0	1		1
DA	98237199	98257199	1	0.0082757577497774	**	0.310340915616653
DMSO	98237199	98257199	0	1		1
DA	98242199	98262199	0	1		1
DMSO	98242199	98262199	0	1		1
DA	98247199	98267199	0	1		1
DMSO	98247199	98267199	0	1		1
DA	98252199	98272199	0	1		1
DMSO	98252199	98272199	1	0.0140354600337809	*	0.782441237535442
DA	98257199	98277199	0	1		1
DMSO	98257199	98277199	1	0.0116647619263254	*	0.782441237535442
DA	98262199	98282199	0	1		1
DMSO	98262199	98282199	1	0.0141743913516128	*	0.782441237535442
DA	98267199	98287199	0	1		1
DMSO	98267199	98287199	1	0.0143447560214831	*	0.782441237535442
DA	98272199	98292199	0	1		1
DMSO	98272199	98292199	0	1		1
DA	98277199	98297199	0	1		1
DMSO	98277199	98297199	0	1		1
DA	98282199	98302199	1	0.0103778787257098	*	0.345929290856993
DMSO	98282199	98302199	0	1		1
DA	98287199	98307199	1	0.00999867458318149	**	0.345929290856993
DMSO	98287199	98307199	0	1		1
DA	98292199	98312199	1	0.0102700726163244	*	0.345929290856993
DMSO	98292199	98312199	0	1		1
DA	98297199	98317199	1	0.00987892727876782	**	0.345929290856993
DMSO	98297199	98317199	0	1		1
DA	98302199	98322199	0	1		1
DMSO	98302199	98322199	0	1		1
DA	98307199	98327199	0	1		1
DMSO	98307199	98327199	0	1		1
DA	98312199	98332199	0	1		1
DMSO	98312199	98332199	0	1		1
DA	98317199	98337199	0	1		1
DMSO	98317199	98337199	0	1		1
DA	98322199	98342199	0	1		1
DMSO	98322199	98342199	0	1		1
DA	98327199	98347199	0	1		1
DMSO	98327199	98347199	0	1		1
DA	98332199	98352199	0	1		1
DMSO	98332199	98352199	0	1		1
DA	98337199	98357199	0	1		1
DMSO	98337199	98357199	0	1		1
DA	98342199	98362199	0	1		1
DMSO	98342199	98362199	0	1		1
DA	98347199	98367199	0	1		1
DMSO	98347199	98367199	0	1		1
DA	98352199	98372199	0	1		1
DMSO	98352199	98372199	0	1		1
DA	98357199	98377199	0	1		1
DMSO	98357199	98377199	0	1		1
DA	98362199	98382199	0	1		1
DMSO	98362199	98382199	0	1		1
DA	98367199	98387199	0	1		1
DMSO	98367199	98387199	0	1		1
DA	98372199	98392199	0	1		1
DMSO	98372199	98392199	0	1		1
DA	98377199	98397199	0	1		1
DMSO	98377199	98397199	0	1		1
DA	98382199	98402199	0	1		1
DMSO	98382199	98402199	0	1		1
DA	98387199	98407199	0	1		1
DMSO	98387199	98407199	0	1		1
DA	98392199	98412199	0	1		1
DMSO	98392199	98412199	0	1		1
DA	98397199	98417199	0	1		1
DMSO	98397199	98417199	0	1		1
DA	98402199	98422199	0	1		1
DMSO	98402199	98422199	0	1		1
DA	98407199	98427199	0	1		1
DMSO	98407199	98427199	0	1		1
DA	98412199	98432199	0	1		1
DMSO	98412199	98432199	0	1		1
DA	98417199	98437199	0	1		1
DMSO	98417199	98437199	0	1		1
DA	98422199	98442199	0	1		1
DMSO	98422199	98442199	0	1		1
DA	98427199	98447199	0	1		1
DMSO	98427199	98447199	0	1		1
DA	98432199	98452199	0	1		1
DMSO	98432199	98452199	0	1		1
DA	98437199	98457199	0	1		1
DMSO	98437199	98457199	0	1		1
DA	98442199	98462199	0	1		1
DMSO	98442199	98462199	0	1		1
DA	98447199	98467199	0	1		1
DMSO	98447199	98467199	0	1		1
DA	98452199	98472199	0	1		1
DMSO	98452199	98472199	0	1		1
DA	98457199	98477199	0	1		1
DMSO	98457199	98477199	0	1		1
DA	98462199	98482199	0	1		1
DMSO	98462199	98482199	0	1		1
DA	98467199	98487199	0	1		1
DMSO	98467199	98487199	0	1		1
DA	98472199	98492199	0	1		1
DMSO	98472199	98492199	0	1		1
DA	98477199	98497199	0	1		1
DMSO	98477199	98497199	0	1		1
DA	98482199	98502199	0	1		1
DMSO	98482199	98502199	0	1		1
DA	98487199	98507199	0	1		1
DMSO	98487199	98507199	0	1		1
DA	98492199	98512199	0	1		1
DMSO	98492199	98512199	0	1		1
DA	98497199	98517199	0	1		1
DMSO	98497199	98517199	0	1		1
DA	98502199	98522199	0	1		1
DMSO	98502199	98522199	0	1		1
DA	98507199	98527199	0	1		1
DMSO	98507199	98527199	0	1		1
DA	98512199	98532199	0	1		1
DMSO	98512199	98532199	0	1		1
DA	98517199	98537199	0	1		1
DMSO	98517199	98537199	0	1		1
DA	98522199	98542199	0	1		1
DMSO	98522199	98542199	0	1		1
DA	98527199	98547199	0	1		1
DMSO	98527199	98547199	0	1		1
DA	98532199	98552199	0	1		1
DMSO	98532199	98552199	0	1		1
DA	98537199	98557199	0	1		1
DMSO	98537199	98557199	0	1		1
DA	98542199	98562199	0	1		1
DMSO	98542199	98562199	0	1		1
DA	98547199	98567199	0	1		1
DMSO	98547199	98567199	0	1		1
DA	98552199	98572199	0	1		1
DMSO	98552199	98572199	0	1		1
DA	98557199	98577199	0	1		1
DMSO	98557199	98577199	0	1		1
DA	98562199	98582199	0	1		1
DMSO	98562199	98582199	0	1		1
DA	98567199	98587199	0	1		1
DMSO	98567199	98587199	0	1		1
DA	98572199	98592199	0	1		1
DMSO	98572199	98592199	0	1		1
DA	98577199	98597199	0	1		1
DMSO	98577199	98597199	0	1		1
DA	98582199	98602199	0	1		1
DMSO	98582199	98602199	0	1		1
DA	98587199	98607199	0	1		1
DMSO	98587199	98607199	0	1		1
DA	98592199	98612199	0	1		1
DMSO	98592199	98612199	0	1		1
DA	98597199	98617199	0	1		1
DMSO	98597199	98617199	0	1		1
DA	98602199	98622199	0	1		1
DMSO	98602199	98622199	0	1		1
DA	98607199	98627199	0	1		1
DMSO	98607199	98627199	0	1		1
DA	98612199	98632199	0	1		1
DMSO	98612199	98632199	0	1		1
DA	98617199	98637199	0	1		1
DMSO	98617199	98637199	0	1		1
DA	98622199	98642199	0	1		1
DMSO	98622199	98642199	0	1		1
DA	98627199	98647199	0	1		1
DMSO	98627199	98647199	0	1		1
DA	98632199	98652199	0	1		1
DMSO	98632199	98652199	0	1		1
DA	98637199	98657199	0	1		1
DMSO	98637199	98657199	0	1		1
DA	98642199	98662199	0	1		1
DMSO	98642199	98662199	0	1		1
DA	98647199	98667199	0	1		1
DMSO	98647199	98667199	0	1		1
DA	98652199	98672199	0	1		1
DMSO	98652199	98672199	0	1		1
DA	98657199	98677199	0	1		1
DMSO	98657199	98677199	0	1		1
DA	98662199	98682199	0	1		1
DMSO	98662199	98682199	0	1		1
DA	98667199	98687199	0	1		1
DMSO	98667199	98687199	0	1		1
DA	98672199	98692199	0	1		1
DMSO	98672199	98692199	0	1		1
DA	98677199	98697199	0	1		1
DMSO	98677199	98697199	0	1		1
DA	98682199	98702199	0	1		1
DMSO	98682199	98702199	0	1		1
DA	98687199	98707199	0	1		1
DMSO	98687199	98707199	0	1		1
DA	98692199	98712199	0	1		1
DMSO	98692199	98712199	0	1		1
DA	98697199	98717199	0	1		1
DMSO	98697199	98717199	0	1		1
DA	98702199	98722199	0	1		1
DMSO	98702199	98722199	0	1		1
DA	98707199	98727199	0	1		1
DMSO	98707199	98727199	0	1		1
DA	98712199	98732199	0	1		1
DMSO	98712199	98732199	0	1		1
DA	98717199	98737199	0	1		1
DMSO	98717199	98737199	0	1		1
DA	98722199	98742199	0	1		1
DMSO	98722199	98742199	0	1		1
DA	98727199	98747199	0	1		1
DMSO	98727199	98747199	0	1		1
DA	98732199	98752199	0	1		1
DMSO	98732199	98752199	0	1		1
DA	98737199	98757199	0	1		1
DMSO	98737199	98757199	0	1		1
DA	98742199	98762199	0	1		1
DMSO	98742199	98762199	0	1		1
DA	98747199	98767199	0	1		1
DMSO	98747199	98767199	0	1		1
DA	98752199	98772199	0	1		1
DMSO	98752199	98772199	0	1		1
DA	98757199	98777199	0	1		1
DMSO	98757199	98777199	0	1		1
DA	98762199	98782199	0	1		1
DMSO	98762199	98782199	0	1		1
DA	98767199	98787199	0	1		1
DMSO	98767199	98787199	0	1		1
DA	98772199	98792199	0	1		1
DMSO	98772199	98792199	0	1		1
DA	98777199	98797199	0	1		1
DMSO	98777199	98797199	0	1		1
DA	98782199	98802199	0	1		1
DMSO	98782199	98802199	0	1		1
DA	98787199	98807199	0	1		1
DMSO	98787199	98807199	0	1		1
DA	98792199	98812199	0	1		1
DMSO	98792199	98812199	0	1		1
DA	98797199	98817199	0	1		1
DMSO	98797199	98817199	0	1		1
DA	98802199	98822199	0	1		1
DMSO	98802199	98822199	0	1		1
DA	98807199	98827199	0	1		1
DMSO	98807199	98827199	0	1		1
DA	98812199	98832199	0	1		1
DMSO	98812199	98832199	0	1		1
DA	98817199	98837199	0	1		1
DMSO	98817199	98837199	0	1		1
DA	98822199	98842199	0	1		1
DMSO	98822199	98842199	0	1		1
DA	98827199	98847199	0	1		1
DMSO	98827199	98847199	0	1		1
DA	98832199	98852199	0	1		1
DMSO	98832199	98852199	0	1		1
DA	98837199	98857199	0	1		1
DMSO	98837199	98857199	0	1		1
DA	98842199	98862199	0	1		1
DMSO	98842199	98862199	0	1		1
DA	98847199	98867199	0	1		1
DMSO	98847199	98867199	0	1		1
DA	98852199	98872199	0	1		1
DMSO	98852199	98872199	0	1		1
DA	98857199	98877199	0	1		1
DMSO	98857199	98877199	1	0.0270888266110998	*	1
DA	98862199	98882199	0	1		1
DMSO	98862199	98882199	1	0.0303744299016042	*	1
DA	98867199	98887199	0	1		1
DMSO	98867199	98887199	2	0.00310102511281962	**	0.28624847195258
DA	98872199	98892199	0	1		1
DMSO	98872199	98892199	2	0.00273571269303674	**	0.273571269303674
DA	98877199	98897199	0	1		1
DMSO	98877199	98897199	1	0.0301950743508896	*	1
DA	98882199	98902199	1	0.021629658077134	*	0.653291517890769
DMSO	98882199	98902199	1	0.0294761133640817	*	1
DA	98887199	98907199	1	0.0217763839296923	*	0.653291517890769
DMSO	98887199	98907199	0	1		1
DA	98892199	98912199	1	0.025477928857891	*	0.659263354337404
DMSO	98892199	98912199	1	0.0326913687139794	*	1
DA	98897199	98917199	1	0.0298206954536367	*	0.659263354337404
DMSO	98897199	98917199	1	0.0367275005394422	*	1
DA	98902199	98922199	0	1		1
DMSO	98902199	98922199	1	0.0365867631170587	*	1
DA	98907199	98927199	0	1		1
DMSO	98907199	98927199	1	0.03542304854352	*	1
DA	98912199	98932199	0	1		1
DMSO	98912199	98932199	1	0.0323162863015497	*	1
DA	98917199	98937199	0	1		1
DMSO	98917199	98937199	2	0.00251657603852196	**	0.273571269303674
DA	98922199	98942199	0	1		1
DMSO	98922199	98942199	2	0.00214452867839876	**	0.273571269303674
DA	98927199	98947199	0	1		1
DMSO	98927199	98947199	2	0.00243122784663574	**	0.273571269303674
DA	98932199	98952199	1	0.0199033431538781	*	0.62852662591194
DMSO	98932199	98952199	6	7.73071351378718e-09	***	9.27685621654462e-06	***
DA	98937199	98957199	3	7.62140213682594e-05	***	0.0182913651283823	*
DMSO	98937199	98957199	5	6.04327101694224e-07	***	0.00024173084067769	***
DA	98942199	98962199	4	6.52910819554098e-06	***	0.00323161850186439	**
DMSO	98942199	98962199	5	6.00638247139074e-07	***	0.00024173084067769	***
DA	98947199	98967199	5	4.00500863362296e-07	***	0.000480601036034755	***
DMSO	98947199	98967199	5	8.81019293963448e-07	***	0.000264305788189034	***
DA	98952199	98972199	4	1.07720616728813e-05	***	0.00323161850186439	**
DMSO	98952199	98972199	0	1		1
DA	98957199	98977199	3	0.000234164036241324	***	0.0401424062127984	*
DMSO	98957199	98977199	0	1		1
DA	98962199	98982199	2	0.00332849538676583	**	0.246927758117167
DMSO	98962199	98982199	0	1		1
DA	98967199	98987199	1	0.0289725764886014	*	0.659263354337404
DMSO	98967199	98987199	0	1		1
DA	98972199	98992199	1	0.0272703601478008	*	0.659263354337404
DMSO	98972199	98992199	0	1		1
DA	98977199	98997199	0	1		1
DMSO	98977199	98997199	0	1		1
DA	98982199	99002199	0	1		1
DMSO	98982199	99002199	0	1		1
DA	98987199	99007199	0	1		1
DMSO	98987199	99007199	0	1		1
DA	98992199	99012199	0	1		1
DMSO	98992199	99012199	0	1		1
DA	98997199	99017199	0	1		1
DMSO	98997199	99017199	0	1		1
DA	99002199	99022199	0	1		1
DMSO	99002199	99022199	0	1		1
DA	99007199	99027199	0	1		1
DMSO	99007199	99027199	0	1		1
DA	99012199	99032199	0	1		1
DMSO	99012199	99032199	0	1		1
DA	99017199	99037199	0	1		1
DMSO	99017199	99037199	0	1		1
DA	99022199	99042199	0	1		1
DMSO	99022199	99042199	0	1		1
DA	99027199	99047199	0	1		1
DMSO	99027199	99047199	0	1		1
DA	99032199	99052199	0	1		1
DMSO	99032199	99052199	0	1		1
DA	99037199	99057199	0	1		1
DMSO	99037199	99057199	0	1		1
DA	99042199	99062199	0	1		1
DMSO	99042199	99062199	0	1		1
DA	99047199	99067199	0	1		1
DMSO	99047199	99067199	0	1		1
DA	99052199	99072199	0	1		1
DMSO	99052199	99072199	0	1		1
DA	99057199	99077199	0	1		1
DMSO	99057199	99077199	0	1		1
DA	99062199	99082199	0	1		1
DMSO	99062199	99082199	0	1		1
DA	99067199	99087199	1	0.02900986623366	*	0.659263354337404
DMSO	99067199	99087199	0	1		1
DA	99072199	99092199	1	0.0293757919930451	*	0.659263354337404
DMSO	99072199	99092199	0	1		1
DA	99077199	99097199	1	0.0295283683103131	*	0.659263354337404
DMSO	99077199	99097199	0	1		1
DA	99082199	99102199	1	0.0335125538454847	*	0.659263354337404
DMSO	99082199	99102199	0	1		1
DA	99087199	99107199	1	0.0306645416754388	*	0.659263354337404
DMSO	99087199	99107199	0	1		1
DA	99092199	99112199	2	0.00326879191580498	**	0.246927758117167
DMSO	99092199	99112199	0	1		1
DA	99097199	99117199	2	0.00268767176124718	**	0.230371865249758
DMSO	99097199	99117199	0	1		1
DA	99102199	99122199	2	0.00208645115155737	**	0.192595490912988
DMSO	99102199	99122199	0	1		1
DA	99107199	99127199	1	0.0321002889482377	*	0.659263354337404
DMSO	99107199	99127199	0	1		1
DA	99112199	99132199	0	1		1
DMSO	99112199	99132199	0	1		1
DA	99117199	99137199	0	1		1
DMSO	99117199	99137199	0	1		1
DA	99122199	99142199	0	1		1
DMSO	99122199	99142199	0	1		1
DA	99127199	99147199	0	1		1
DMSO	99127199	99147199	0	1		1
DA	99132199	99152199	0	1		1
DMSO	99132199	99152199	0	1		1
DA	99137199	99157199	0	1		1
DMSO	99137199	99157199	0	1		1
DA	99142199	99162199	0	1		1
DMSO	99142199	99162199	0	1		1
DA	99147199	99167199	0	1		1
DMSO	99147199	99167199	0	1		1
DA	99152199	99172199	0	1		1
DMSO	99152199	99172199	0	1		1
DA	99157199	99177199	0	1		1
DMSO	99157199	99177199	0	1		1
DA	99162199	99182199	1	0.0295947627525806	*	0.659263354337404
DMSO	99162199	99182199	0	1		1
DA	99167199	99187199	1	0.0298411853846714	*	0.659263354337404
DMSO	99167199	99187199	0	1		1
DA	99172199	99192199	1	0.0298285152600402	*	0.659263354337404
DMSO	99172199	99192199	0	1		1
DA	99177199	99197199	1	0.0332815500620632	*	0.659263354337404
DMSO	99177199	99197199	0	1		1
DA	99182199	99202199	0	1		1
DMSO	99182199	99202199	0	1		1
DA	99187199	99207199	0	1		1
DMSO	99187199	99207199	0	1		1
DA	99192199	99212199	0	1		1
DMSO	99192199	99212199	0	1		1
DA	99197199	99217199	0	1		1
DMSO	99197199	99217199	0	1		1
DA	99202199	99222199	0	1		1
DMSO	99202199	99222199	0	1		1
DA	99207199	99227199	0	1		1
DMSO	99207199	99227199	0	1		1
DA	99212199	99232199	0	1		1
DMSO	99212199	99232199	0	1		1
DA	99217199	99237199	0	1		1
DMSO	99217199	99237199	0	1		1
DA	99222199	99242199	0	1		1
DMSO	99222199	99242199	0	1		1
DA	99227199	99247199	0	1		1
DMSO	99227199	99247199	0	1		1
DA	99232199	99252199	0	1		1
DMSO	99232199	99252199	0	1		1
DA	99237199	99257199	0	1		1
DMSO	99237199	99257199	0	1		1
DA	99242199	99262199	0	1		1
DMSO	99242199	99262199	0	1		1
DA	99247199	99267199	0	1		1
DMSO	99247199	99267199	0	1		1
DA	99252199	99272199	0	1		1
DMSO	99252199	99272199	0	1		1
DA	99257199	99277199	1	0.040794007804446	*	0.727000726086563
DMSO	99257199	99277199	0	1		1
DA	99262199	99282199	1	0.0427101206170675	*	0.729642817125063
DMSO	99262199	99282199	0	1		1
DA	99267199	99287199	1	0.0385670926618904	*	0.723132987410445
DMSO	99267199	99287199	0	1		1
DA	99272199	99292199	1	0.0411967078115719	*	0.727000726086563
DMSO	99272199	99292199	0	1		1
DA	99277199	99297199	0	1		1
DMSO	99277199	99297199	0	1		1
DA	99282199	99302199	0	1		1
DMSO	99282199	99302199	0	1		1
DA	99287199	99307199	0	1		1
DMSO	99287199	99307199	0	1		1
DA	99292199	99312199	0	1		1
DMSO	99292199	99312199	0	1		1
DA	99297199	99317199	0	1		1
DMSO	99297199	99317199	0	1		1
DA	99302199	99322199	0	1		1
DMSO	99302199	99322199	0	1		1
DA	99307199	99327199	0	1		1
DMSO	99307199	99327199	0	1		1
DA	99312199	99332199	0	1		1
DMSO	99312199	99332199	0	1		1
DA	99317199	99337199	0	1		1
DMSO	99317199	99337199	0	1		1
DA	99322199	99342199	0	1		1
DMSO	99322199	99342199	0	1		1
DA	99327199	99347199	0	1		1
DMSO	99327199	99347199	0	1		1
DA	99332199	99352199	0	1		1
DMSO	99332199	99352199	0	1		1
DA	99337199	99357199	0	1		1
DMSO	99337199	99357199	0	1		1
DA	99342199	99362199	0	1		1
DMSO	99342199	99362199	0	1		1
DA	99347199	99367199	0	1		1
DMSO	99347199	99367199	0	1		1
DA	99352199	99372199	0	1		1
DMSO	99352199	99372199	0	1		1
DA	99357199	99377199	0	1		1
DMSO	99357199	99377199	0	1		1
DA	99362199	99382199	0	1		1
DMSO	99362199	99382199	0	1		1
DA	99367199	99387199	0	1		1
DMSO	99367199	99387199	0	1		1
DA	99372199	99392199	0	1		1
DMSO	99372199	99392199	0	1		1
DA	99377199	99397199	0	1		1
DMSO	99377199	99397199	0	1		1
DA	99382199	99402199	0	1		1
DMSO	99382199	99402199	0	1		1
DA	99387199	99407199	0	1		1
DMSO	99387199	99407199	0	1		1
DA	99392199	99412199	1	0.0507913418095477	.	0.772275221478574
DMSO	99392199	99412199	0	1		1
DA	99397199	99417199	1	0.0529370286670947	.	0.781806541707485
DMSO	99397199	99417199	0	1		1
DA	99402199	99422199	1	0.0531870142924868	.	0.781806541707485
DMSO	99402199	99422199	0	1		1
DA	99407199	99427199	1	0.0548798210009869	.	0.793289207664324
DMSO	99407199	99427199	1	0.0653209132394141	.	1
DA	99412199	99432199	1	0.0484097238975516	*	0.767783716494172
DMSO	99412199	99432199	1	0.0623952168732654	.	1
DA	99417199	99437199	1	0.0483805098880835	*	0.767783716494172
DMSO	99417199	99437199	1	0.0623370084606016	.	1
DA	99422199	99442199	1	0.0508414520806728	.	0.772275221478574
DMSO	99422199	99442199	1	0.0655317397125249	.	1
DA	99427199	99447199	1	0.0534234470166781	.	0.781806541707485
DMSO	99427199	99447199	0	1		1
DA	99432199	99452199	0	1		1
DMSO	99432199	99452199	0	1		1
DA	99437199	99457199	0	1		1
DMSO	99437199	99457199	0	1		1
DA	99442199	99462199	0	1		1
DMSO	99442199	99462199	0	1		1
DA	99447199	99467199	1	0.0597417551668186	.	0.829592545420937
DMSO	99447199	99467199	0	1		1
DA	99452199	99472199	1	0.0642685128784839	.	0.829592545420937
DMSO	99452199	99472199	0	1		1
DA	99457199	99477199	1	0.0635164966971753	.	0.829592545420937
DMSO	99457199	99477199	1	0.0836334947582442	.	1
DA	99462199	99482199	1	0.0555302445365027	.	0.793289207664324
DMSO	99462199	99482199	1	0.073295414155812	.	1
DA	99467199	99487199	0	1		1
DMSO	99467199	99487199	1	0.0714168639486295	.	1
DA	99472199	99492199	0	1		1
DMSO	99472199	99492199	1	0.0672316623419502	.	1
DA	99477199	99497199	0	1		1
DMSO	99477199	99497199	0	1		1
DA	99482199	99502199	0	1		1
DMSO	99482199	99502199	0	1		1
DA	99487199	99507199	0	1		1
DMSO	99487199	99507199	0	1		1
DA	99492199	99512199	0	1		1
DMSO	99492199	99512199	0	1		1
DA	99497199	99517199	0	1		1
DMSO	99497199	99517199	0	1		1
DA	99502199	99522199	0	1		1
DMSO	99502199	99522199	0	1		1
DA	99507199	99527199	0	1		1
DMSO	99507199	99527199	0	1		1
DA	99512199	99532199	0	1		1
DMSO	99512199	99532199	1	0.0821389680213895	.	1
DA	99517199	99537199	0	1		1
DMSO	99517199	99537199	1	0.076652006339099	.	1
DA	99522199	99542199	1	0.0638652518001239	.	0.829592545420937
DMSO	99522199	99542199	1	0.0789659247997319	.	1
DA	99527199	99547199	1	0.062440898281918	.	0.829592545420937
DMSO	99527199	99547199	2	0.0117309492234731	*	0.782441237535442
DA	99532199	99552199	1	0.0638705446409533	.	0.829592545420937
DMSO	99532199	99552199	1	0.0844925612954834	.	1
DA	99537199	99557199	1	0.0682592322500684	.	0.862221881053496
DMSO	99537199	99557199	1	0.0886919478803134	.	1
DA	99542199	99562199	0	1		1
DMSO	99542199	99562199	1	0.0915192168730612	.	1
DA	99547199	99567199	1	0.0667723510683499	.	0.852412992361914
DMSO	99547199	99567199	0	1		1
DA	99552199	99572199	1	0.0701718731525981	.	0.862957972701629
DMSO	99552199	99572199	0	1		1
DA	99557199	99577199	1	0.0694153458697979	.	0.862957972701629
DMSO	99557199	99577199	0	1		1
DA	99562199	99582199	1	0.0704749011039664	.	0.862957972701629
DMSO	99562199	99582199	0	1		1
DA	99567199	99587199	0	1		1
DMSO	99567199	99587199	0	1		1
DA	99572199	99592199	0	1		1
DMSO	99572199	99592199	0	1		1
DA	99577199	99597199	0	1		1
DMSO	99577199	99597199	0	1		1
DA	99582199	99602199	0	1		1
DMSO	99582199	99602199	0	1		1
DA	99587199	99607199	0	1		1
DMSO	99587199	99607199	0	1		1
DA	99592199	99612199	0	1		1
DMSO	99592199	99612199	0	1		1
DA	99597199	99617199	0	1		1
DMSO	99597199	99617199	0	1		1
DA	99602199	99622199	0	1		1
DMSO	99602199	99622199	0	1		1
DA	99607199	99627199	0	1		1
DMSO	99607199	99627199	0	1		1
DA	99612199	99632199	0	1		1
DMSO	99612199	99632199	0	1		1
DA	99617199	99637199	0	1		1
DMSO	99617199	99637199	0	1		1
DA	99622199	99642199	0	1		1
DMSO	99622199	99642199	0	1		1
DA	99627199	99647199	0	1		1
DMSO	99627199	99647199	0	1		1
DA	99632199	99652199	0	1		1
DMSO	99632199	99652199	0	1		1
DA	99637199	99657199	0	1		1
DMSO	99637199	99657199	0	1		1
DA	99642199	99662199	1	0.079009245249877	.	0.895984161390734
DMSO	99642199	99662199	0	1		1
DA	99647199	99667199	1	0.0806304092956359	.	0.895984161390734
DMSO	99647199	99667199	0	1		1
DA	99652199	99672199	1	0.0757713470160712	.	0.895984161390734
DMSO	99652199	99672199	0	1		1
DA	99657199	99677199	1	0.0775183600412964	.	0.895984161390734
DMSO	99657199	99677199	0	1		1
DA	99662199	99682199	0	1		1
DMSO	99662199	99682199	0	1		1
DA	99667199	99687199	0	1		1
DMSO	99667199	99687199	0	1		1
DA	99672199	99692199	0	1		1
DMSO	99672199	99692199	0	1		1
DA	99677199	99697199	0	1		1
DMSO	99677199	99697199	0	1		1
DA	99682199	99702199	0	1		1
DMSO	99682199	99702199	0	1		1
DA	99687199	99707199	0	1		1
DMSO	99687199	99707199	0	1		1
DA	99692199	99712199	0	1		1
DMSO	99692199	99712199	0	1		1
DA	99697199	99717199	0	1		1
DMSO	99697199	99717199	0	1		1
DA	99702199	99722199	0	1		1
DMSO	99702199	99722199	0	1		1
DA	99707199	99727199	0	1		1
DMSO	99707199	99727199	0	1		1
DA	99712199	99732199	0	1		1
DMSO	99712199	99732199	0	1		1
DA	99717199	99737199	0	1		1
DMSO	99717199	99737199	0	1		1
DA	99722199	99742199	0	1		1
DMSO	99722199	99742199	0	1		1
DA	99727199	99747199	0	1		1
DMSO	99727199	99747199	0	1		1
DA	99732199	99752199	0	1		1
DMSO	99732199	99752199	0	1		1
DA	99737199	99757199	0	1		1
DMSO	99737199	99757199	0	1		1
DA	99742199	99762199	0	1		1
DMSO	99742199	99762199	0	1		1
DA	99747199	99767199	0	1		1
DMSO	99747199	99767199	0	1		1
DA	99752199	99772199	0	1		1
DMSO	99752199	99772199	0	1		1
DA	99757199	99777199	1	0.106610044980245		1
DMSO	99757199	99777199	0	1		1
DA	99762199	99782199	2	0.019724176276485	*	0.62852662591194
DMSO	99762199	99782199	0	1		1
DA	99767199	99787199	4	0.000300376959494697	***	0.0450565439242046	*
DMSO	99767199	99787199	0	1		1
DA	99772199	99792199	4	0.00039087043619257	***	0.0521160581590093	.
DMSO	99772199	99792199	0	1		1
DA	99777199	99797199	3	0.0034981432399932	**	0.246927758117167
DMSO	99777199	99797199	0	1		1
DA	99782199	99802199	2	0.0244149698234619	*	0.659263354337404
DMSO	99782199	99802199	0	1		1
DA	99787199	99807199	1	0.133071065515908		1
DMSO	99787199	99807199	0	1		1
DA	99792199	99812199	1	0.124434547167487		1
DMSO	99792199	99812199	0	1		1
DA	99797199	99817199	1	0.120457399840678		1
DMSO	99797199	99817199	0	1		1
DA	99802199	99822199	1	0.126862492547556		1
DMSO	99802199	99822199	0	1		1
DA	99807199	99827199	0	1		1
DMSO	99807199	99827199	0	1		1
DA	99812199	99832199	0	1		1
DMSO	99812199	99832199	0	1		1
DA	99817199	99837199	0	1		1
DMSO	99817199	99837199	0	1		1
DA	99822199	99842199	1	0.110814301639742		1
DMSO	99822199	99842199	1	0.145962222227539		1
DA	99827199	99847199	1	0.119385627726611		1
DMSO	99827199	99847199	1	0.152932121255401		1
DA	99832199	99852199	1	0.114160237681222		1
DMSO	99832199	99852199	2	0.0323726693973534	*	1
DA	99837199	99857199	1	0.118469799285097		1
DMSO	99837199	99857199	2	0.0339740447585317	*	1
DA	99842199	99862199	0	1		1
DMSO	99842199	99862199	1	0.165031639698347		1
DA	99847199	99867199	1	0.140013927947272		1
DMSO	99847199	99867199	1	0.174051290407341		1
DA	99852199	99872199	1	0.151941354704176		1
DMSO	99852199	99872199	0	1		1
DA	99857199	99877199	2	0.0322810930083916	*	0.659263354337404
DMSO	99857199	99877199	0	1		1
DA	99862199	99882199	2	0.0306233557033848	*	0.659263354337404
DMSO	99862199	99882199	0	1		1
DA	99867199	99887199	1	0.142251327116485		1
DMSO	99867199	99887199	0	1		1
DA	99872199	99892199	1	0.146325232501078		1
DMSO	99872199	99892199	0	1		1
DA	99877199	99897199	0	1		1
DMSO	99877199	99897199	0	1		1
DA	99882199	99902199	0	1		1
DMSO	99882199	99902199	0	1		1
DA	99887199	99907199	0	1		1
DMSO	99887199	99907199	0	1		1
DA	99892199	99912199	0	1		1
DMSO	99892199	99912199	0	1		1
DA	99897199	99917199	0	1		1
DMSO	99897199	99917199	1	0.190363474686245		1
DA	99902199	99922199	2	0.030681895643055	*	0.659263354337404
DMSO	99902199	99922199	1	0.178777611126419		1
DA	99907199	99927199	3	0.0059581062693721	**	0.301685538921584
DMSO	99907199	99927199	1	0.188206288470237		1
DA	99912199	99932199	4	0.000758419886653261	***	0.0812111131190507	.
DMSO	99912199	99932199	1	0.188545816186311		1
DA	99917199	99937199	6	1.03377557598705e-05	***	0.00323161850186439	**
DMSO	99917199	99937199	0	1		1
DA	99922199	99942199	4	0.000812111131190507	***	0.0812111131190507	.
DMSO	99922199	99942199	0	1		1
DA	99927199	99947199	4	0.000767220449705675	***	0.0812111131190507	.
DMSO	99927199	99947199	0	1		1
DA	99932199	99952199	3	0.00619655361916283	**	0.301685538921584
DMSO	99932199	99952199	0	1		1
DA	99937199	99957199	2	0.0349833131497157	*	0.677096383542885
DMSO	99937199	99957199	1	0.198997731607028		1
DA	99942199	99962199	2	0.0370218461367784	*	0.705178021652922
DMSO	99942199	99962199	1	0.200392561647606		1
DA	99947199	99967199	1	0.170817094936744		1
DMSO	99947199	99967199	1	0.208539081622995		1
DA	99952199	99972199	1	0.168291611590388		1
DMSO	99952199	99972199	1	0.207690473334327		1
DA	99957199	99977199	0	1		1
DMSO	99957199	99977199	5	0.00035679589367521	***	0.0535193840512815	.
DA	99962199	99982199	0	1		1
DMSO	99962199	99982199	7	7.68900999359445e-06	***	0.00131811599890191	**
DA	99967199	99987199	1	0.178349801031825		1
DMSO	99967199	99987199	7	6.02037148400569e-06	***	0.00120407429680114	**
DA	99972199	99992199	1	0.189444177084847		1
DMSO	99972199	99992199	7	5.99953950386478e-06	***	0.00120407429680114	**
DA	99977199	99997199	1	0.191330371293801		1
DMSO	99977199	99997199	2	0.0685222679221557	.	1
DA	99982199	100002199	1	0.19324911594395		1
DMSO	99982199	100002199	0	1		1
DA	99987199	100007199	1	0.199402484646693		1
DMSO	99987199	100007199	0	1		1
DA	99992199	100012199	1	0.194878595120248		1
DMSO	99992199	100012199	0	1		1
DA	99997199	100017199	2	0.0486263020446309	*	0.767783716494172
DMSO	99997199	100017199	0	1		1
DA	100002199	100022199	2	0.0462499197766037	*	0.760272653861979
DMSO	100002199	100022199	0	1		1
DA	100007199	100027199	1	0.197106862280736		1
DMSO	100007199	100027199	0	1		1
DA	100012199	100032199	1	0.195204019847577		1
DMSO	100012199	100032199	1	0.238134448143885		1
DA	100017199	100037199	0	1		1
DMSO	100017199	100037199	1	0.233215564251621		1
DA	100022199	100042199	1	0.198705201254894		1
DMSO	100022199	100042199	1	0.23938208073929		1
DA	100027199	100047199	1	0.189940808825783		1
DMSO	100027199	100047199	1	0.231051972274218		1
DA	100032199	100052199	1	0.186139175375079		1
DMSO	100032199	100052199	0	1		1
DA	100037199	100057199	1	0.195196673439656		1
DMSO	100037199	100057199	1	0.231090801232985		1
DA	100042199	100062199	1	0.19658415875068		1
DMSO	100042199	100062199	2	0.0688596352586962	.	1
DA	100047199	100067199	1	0.199733492579589		1
DMSO	100047199	100067199	2	0.071963270762443	.	1
DA	100052199	100072199	1	0.216032287668167		1
DMSO	100052199	100072199	2	0.0812285814161807	.	1
DA	100057199	100077199	1	0.219549094760755		1
DMSO	100057199	100077199	1	0.273836710420657		1
DA	100062199	100082199	0	1		1
DMSO	100062199	100082199	0	1		1
DA	100067199	100087199	0	1		1
DMSO	100067199	100087199	0	1		1
DA	100072199	100092199	0	1		1
DMSO	100072199	100092199	0	1		1
DA	100077199	100097199	0	1		1
DMSO	100077199	100097199	0	1		1
DA	100082199	100102199	0	1		1
DMSO	100082199	100102199	0	1		1
DA	100087199	100107199	1	0.250144774112874		1
DMSO	100087199	100107199	0	1		1
DA	100092199	100112199	1	0.244043979183482		1
DMSO	100092199	100112199	0	1		1
DA	100097199	100117199	1	0.269187085997269		1
DMSO	100097199	100117199	0	1		1
DA	100102199	100122199	1	0.270103282246573		1
DMSO	100102199	100122199	1	0.33591802652621		1
DA	100107199	100127199	1	0.259982038491171		1
DMSO	100107199	100127199	1	0.32630797313002		1
DA	100112199	100132199	1	0.264716597883654		1
DMSO	100112199	100132199	1	0.334164190899058		1
DA	100117199	100137199	2	0.0781583289379482	.	0.895984161390734
DMSO	100117199	100137199	2	0.113835236909329		1
DA	100122199	100142199	2	0.0827975649266083	.	0.911532824880091
DMSO	100122199	100142199	1	0.335168848283334		1
DA	100127199	100147199	1	0.278136473369928		1
DMSO	100127199	100147199	1	0.343909664634388		1
DA	100132199	100152199	1	0.288913653966305		1
DMSO	100132199	100152199	1	0.353445130461112		1
DA	100137199	100157199	0	1		1
DMSO	100137199	100157199	0	1		1
DA	100142199	100162199	0	1		1
DMSO	100142199	100162199	0	1		1
DA	100147199	100167199	0	1		1
DMSO	100147199	100167199	1	0.363198262066521		1
DA	100152199	100172199	0	1		1
DMSO	100152199	100172199	1	0.359356873700605		1
DA	100157199	100177199	0	1		1
DMSO	100157199	100177199	1	0.377648420152978		1
DA	100162199	100182199	1	0.311782270354355		1
DMSO	100162199	100182199	1	0.38002358623943		1
DA	100167199	100187199	1	0.323488162517209		1
DMSO	100167199	100187199	0	1		1
DA	100172199	100192199	1	0.339009939822792		1
DMSO	100172199	100192199	1	0.404805803924486		1
DA	100177199	100197199	1	0.343357953313035		1
DMSO	100177199	100197199	2	0.172457203206121		1
DA	100182199	100202199	0	1		1
DMSO	100182199	100202199	2	0.175698579318615		1
DA	100187199	100207199	0	1		1
DMSO	100187199	100207199	2	0.17649493378507		1
DA	100192199	100212199	0	1		1
DMSO	100192199	100212199	1	0.413029006619222		1
DA	100197199	100217199	0	1		1
DMSO	100197199	100217199	1	0.407267278519423		1
DA	100202199	100222199	2	0.12460133561555		1
DMSO	100202199	100222199	1	0.404324931578664		1
DA	100207199	100227199	3	0.0333668660512851	*	0.659263354337404
DMSO	100207199	100227199	1	0.396338945494094		1
DA	100212199	100232199	3	0.0328025802655625	*	0.659263354337404
DMSO	100212199	100232199	2	0.158430684081313		1
DA	100217199	100237199	3	0.0329324938292481	*	0.659263354337404
DMSO	100217199	100237199	1	0.397007178692444		1
DA	100222199	100242199	1	0.363528578854335		1
DMSO	100222199	100242199	1	0.430787927960936		1
DA	100227199	100247199	0	1		1
DMSO	100227199	100247199	1	0.444561064034965		1
DA	100232199	100252199	0	1		1
DMSO	100232199	100252199	0	1		1
DA	100237199	100257199	1	0.396376730560129		1
DMSO	100237199	100257199	0	1		1
DA	100242199	100262199	1	0.37735096248087		1
DMSO	100242199	100262199	0	1		1
DA	100247199	100267199	2	0.140129224342232		1
DMSO	100247199	100267199	0	1		1
DA	100252199	100272199	2	0.144391087805728		1
DMSO	100252199	100272199	0	1		1
DA	100257199	100277199	1	0.379712934738579		1
DMSO	100257199	100277199	0	1		1
DA	100262199	100282199	1	0.389311151004687		1
DMSO	100262199	100282199	0	1		1
DA	100267199	100287199	0	1		1
DMSO	100267199	100287199	1	0.469629042012855		1
DA	100272199	100292199	0	1		1
DMSO	100272199	100292199	2	0.224435419145264		1
DA	100277199	100297199	2	0.179460415634095		1
DMSO	100277199	100297199	2	0.240020466513115		1
DA	100282199	100302199	3	0.0621576657285108	.	0.829592545420937
DMSO	100282199	100302199	3	0.100801287723351		1
DA	100287199	100307199	3	0.0642934222701226	.	0.829592545420937
DMSO	100287199	100307199	2	0.264548952783334		1
DA	100292199	100312199	3	0.0629806903819291	.	0.829592545420937
DMSO	100292199	100312199	1	0.520236427490796		1
DA	100297199	100317199	1	0.433972806836288		1
DMSO	100297199	100317199	1	0.516523097046878		1
DA	100302199	100322199	0	1		1
DMSO	100302199	100322199	0	1		1
DA	100307199	100327199	1	0.461878851495879		1
DMSO	100307199	100327199	0	1		1
DA	100312199	100332199	3	0.080096408627022	.	0.895984161390734
DMSO	100312199	100332199	1	0.557684850963858		1
DA	100317199	100337199	3	0.0869536977087591	.	0.940039975229828
DMSO	100317199	100337199	1	0.576273105277517		1
DA	100322199	100342199	3	0.0844262084930794	.	0.921013183560866
DMSO	100322199	100342199	1	0.564733363290992		1
DA	100327199	100347199	2	0.24478046444534		1
DMSO	100327199	100347199	1	0.587877884643843		1
DA	100332199	100352199	1	0.504100718086447		1
DMSO	100332199	100352199	1	0.58660005124826		1
DA	100337199	100357199	1	0.503787263265836		1
DMSO	100337199	100357199	1	0.590706335536603		1
DA	100342199	100362199	2	0.257145025831262		1
DMSO	100342199	100362199	5	0.0192392210369217	*	0.923482609772242
DA	100347199	100367199	3	0.0932481124494407	.	0.99908691910115
DMSO	100347199	100367199	5	0.0169554793420574	*	0.884633704802995
DA	100352199	100372199	3	0.0961354446286258	.	1
DMSO	100352199	100372199	4	0.0570586490486834	.	1
DA	100357199	100377199	3	0.101030135204382		1
DMSO	100357199	100377199	5	0.0190647962810422	*	0.923482609772242
DA	100362199	100382199	2	0.261403266417886		1
DMSO	100362199	100382199	2	0.343113030230236		1
DA	100367199	100387199	1	0.544317988652042		1
DMSO	100367199	100387199	2	0.360276035771286		1
DA	100372199	100392199	0	1		1
DMSO	100372199	100392199	2	0.374813970381616		1
DA	100377199	100397199	2	0.303956679099677		1
DMSO	100377199	100397199	1	0.648360850327428		1
DA	100382199	100402199	2	0.312621669105783		1
DMSO	100382199	100402199	0	1		1
DA	100387199	100407199	2	0.316649313848642		1
DMSO	100387199	100407199	1	0.66104548839798		1
DA	100392199	100412199	2	0.32779083460894		1
DMSO	100392199	100412199	2	0.409164086942408		1
DA	100397199	100417199	1	0.612104558737674		1
DMSO	100397199	100417199	2	0.41626624016328		1
DA	100402199	100422199	2	0.347938908479804		1
DMSO	100402199	100422199	2	0.418903226800686		1
DA	100407199	100427199	2	0.34820689228843		1
DMSO	100407199	100427199	1	0.686677024185071		1
DA	100412199	100432199	3	0.166349467014303		1
DMSO	100412199	100432199	1	0.696756941497576		1
DA	100417199	100437199	3	0.172652556323322		1
DMSO	100417199	100437199	1	0.710109147393608		1
DA	100422199	100442199	2	0.388926316768817		1
DMSO	100422199	100442199	1	0.730382838756808		1
DA	100427199	100447199	2	0.421935344481982		1
DMSO	100427199	100447199	1	0.757562404716912		1
DA	100432199	100452199	1	0.682381063545096		1
DMSO	100432199	100452199	0	1		1
DA	100437199	100457199	0	1		1
DMSO	100437199	100457199	0	1		1
DA	100442199	100462199	0	1		1
DMSO	100442199	100462199	0	1		1
DA	100447199	100467199	0	1		1
DMSO	100447199	100467199	0	1		1
DA	100452199	100472199	0	1		1
DMSO	100452199	100472199	1	0.771933490269704		1
DA	100457199	100477199	1	0.722000072917863		1
DMSO	100457199	100477199	1	0.788750138224361		1
DA	100462199	100482199	1	0.729289010751294		1
DMSO	100462199	100482199	1	0.797094048618917		1
DA	100467199	100487199	1	0.742153692793497		1
DMSO	100467199	100487199	2	0.591353713713345		1
DA	100472199	100492199	1	0.758499851554569		1
DMSO	100472199	100492199	1	0.82847071048491		1
DA	100477199	100497199	1	0.765990405250748		1
DMSO	100477199	100497199	1	0.832500930395605		1
DA	100482199	100502199	3	0.298172408876533		1
DMSO	100482199	100502199	1	0.829154106626455		1
DA	100487199	100507199	3	0.316187230072132		1
DMSO	100487199	100507199	1	0.83866437708281		1
DA	100492199	100512199	3	0.31070082406263		1
DMSO	100492199	100512199	1	0.836228733213304		1
DA	100497199	100517199	3	0.32205615246414		1
DMSO	100497199	100517199	1	0.847286421696409		1
DA	100502199	100522199	1	0.796942432259419		1
DMSO	100502199	100522199	1	0.862249761310287		1
DA	100507199	100527199	2	0.576954194268021		1
DMSO	100507199	100527199	0	1		1
DA	100512199	100532199	2	0.600150891413385		1
DMSO	100512199	100532199	0	1		1
DA	100517199	100537199	1	0.819560783966385		1
DMSO	100517199	100537199	0	1		1
DA	100522199	100542199	1	0.812640774361945		1
DMSO	100522199	100542199	0	1		1
DA	100527199	100547199	1	0.819160135550984		1
DMSO	100527199	100547199	0	1		1
DA	100532199	100552199	1	0.826078558092847		1
DMSO	100532199	100552199	0	1		1
DA	100537199	100557199	2	0.643485175491223		1
DMSO	100537199	100557199	1	0.894942181397163		1
DA	100542199	100562199	2	0.671795451215459		1
DMSO	100542199	100562199	1	0.906390931993415		1
DA	100547199	100567199	1	0.869446075177341		1
DMSO	100547199	100567199	2	0.781319791055826		1
DA	100552199	100572199	1	0.882488287315481		1
DMSO	100552199	100572199	2	0.804400894576965		1
DA	100557199	100577199	1	0.889371923035521		1
DMSO	100557199	100577199	1	0.931705152837152		1
DA	100562199	100582199	1	0.89128614175294		1
DMSO	100562199	100582199	1	0.934694515121626		1
DA	100567199	100587199	2	0.734277314736578		1
DMSO	100567199	100587199	0	1		1
DA	100572199	100592199	2	0.74218650930057		1
DMSO	100572199	100592199	0	1		1
DA	100577199	100597199	1	0.90416551850079		1
DMSO	100577199	100597199	0	1		1
DA	100582199	100602199	2	0.79174064457275		1
DMSO	100582199	100602199	0	1		1
DA	100587199	100607199	2	0.8095835754588		1
DMSO	100587199	100607199	1	0.962484277480635		1
DA	100592199	100612199	2	0.829656435711532		1
DMSO	100592199	100612199	1	0.968694185865556		1
DA	100597199	100617199	2	0.83951096292394		1
DMSO	100597199	100617199	1	0.97157200697663		1
DA	100602199	100622199	2	0.841053957031636		1
DMSO	100602199	100622199	1	0.972602510909882		1
DA	100607199	100627199	1	0.951441867299467		1
DMSO	100607199	100627199	0	1		1
DA	100612199	100632199	2	0.866979121279682		1
DMSO	100612199	100632199	1	0.978046982976616		1
DA	100617199	100637199	2	0.880491847274968		1
DMSO	100617199	100637199	2	0.932945725516444		1
DA	100622199	100642199	1	0.969393351163433		1
DMSO	100622199	100642199	2	0.946151285059985		1
DA	100627199	100647199	2	0.910833272788285		1
DMSO	100627199	100647199	2	0.955419816285902		1
DA	100632199	100652199	2	0.92533772379465		1
DMSO	100632199	100652199	2	0.962306343569226		1
DA	100637199	100657199	2	0.936165429844377		1
DMSO	100637199	100657199	1	0.992145840239176		1
DA	100642199	100662199	2	0.940024257326512		1
DMSO	100642199	100662199	1	0.992877628872294		1
DA	100647199	100667199	1	0.986371837871484		1
DMSO	100647199	100667199	1	0.994718081920485		1
DA	100652199	100672199	0	1		1
DMSO	100652199	100672199	0	1		1
DA	100657199	100677199	0	1		1
DMSO	100657199	100677199	0	1		1
DA	100662199	100682199	1	0.991392513969381		1
DMSO	100662199	100682199	0	1		1
DA	100667199	100687199	1	0.992873846814881		1
DMSO	100667199	100687199	0	1		1
DA	100672199	100692199	1	0.994786742912354		1
DMSO	100672199	100692199	0	1		1
DA	100677199	100697199	1	0.996503161313111		1
DMSO	100677199	100697199	0	1		1
DA	100682199	100702199	0	1		1
DMSO	100682199	100702199	0	1		1
DA	100687199	100707199	0	1		1
DMSO	100687199	100707199	0	1		1
DA	100692199	100712199	1	0.998531852954445		1
DMSO	100692199	100712199	0	1		1
DA	100697199	100717199	1	0.998970129302112		1
DMSO	100697199	100717199	1	0.999760062961944		1
DA	100702199	100722199	1	0.999324483590423		1
DMSO	100702199	100722199	1	0.999857367653135		1
DA	100707199	100727199	1	0.999646720883132		1
DMSO	100707199	100727199	1	0.999926087568443		1
DA	100712199	100732199	0	1		1
DMSO	100712199	100732199	1	0.99996537854632		1
DA	100717199	100737199	1	0.999922630343138		1
DMSO	100717199	100737199	2	0.99990240581267		1
DA	100722199	100742199	1	0.999964580242376		1
DMSO	100722199	100742199	3	0.999785794822673		1
DA	100727199	100747199	1	0.999987148362383		1
DMSO	100727199	100747199	6	0.996533390077788		1
DA	100732199	100752199	1	0.999996533599748		1
DMSO	100732199	100752199	7	0.996803779311624		1
DA	100737199	100757199	0	1		1
DMSO	100737199	100757199	6	0.999669099179617		1
DA	100742199	100762199	1	0.999999909114291		1
DMSO	100742199	100762199	5	0.99998814730272		1
DA	100747199	100767199	1	0.999999993315273		1
DMSO	100747199	100767199	2	0.999999997283552		1
DA	100752199	100772199	2	0.99999999852994		1
DMSO	100752199	100772199	2	0.999999999974351		1
DA	100757199	100777199	5	0.999999998783341		1
DMSO	100757199	100777199	2	0.99999999999999		1
DA	100762199	100782199	6	0.999999999999982		1
DMSO	100762199	100782199	7	1		1
DA	100767199	100787199	52	0.999999999864586		1
DMSO	100767199	100787199	54	0.999999999999981		1
DA	100788551	100808551	68	0.999998800526174		1
DMSO	100788551	100808551	55	0.999999999999994		1
DA	100793551	100813551	5	1		1
DMSO	100793551	100813551	7	1		1
DA	100798551	100818551	3	0.999999999982824		1
DMSO	100798551	100818551	4	0.999999999998849		1
DA	100803551	100823551	3	0.999999988011046		1
DMSO	100803551	100823551	3	0.999999999764099		1
DA	100808551	100828551	2	0.999999928246991		1
DMSO	100808551	100828551	2	0.99999999749767		1
DA	100813551	100833551	3	0.999993882895759		1
DMSO	100813551	100833551	1	0.999999995335061		1
DA	100818551	100838551	3	0.99995909891859		1
DMSO	100818551	100838551	1	0.999999942440808		1
DA	100823551	100843551	2	0.999972035482134		1
DMSO	100823551	100843551	2	0.999996895777855		1
DA	100828551	100848551	2	0.999904250207138		1
DMSO	100828551	100848551	4	0.999662473746393		1
DA	100833551	100853551	1	0.999965588966551		1
DMSO	100833551	100853551	3	0.999792791599484		1
DA	100838551	100858551	0	1		1
DMSO	100838551	100858551	4	0.998137003153284		1
DA	100843551	100863551	0	1		1
DMSO	100843551	100863551	3	0.998874417004289		1
DA	100848551	100868551	0	1		1
DMSO	100848551	100868551	1	0.999927611648052		1
DA	100853551	100873551	0	1		1
DMSO	100853551	100873551	1	0.999858542741908		1
DA	100858551	100878551	0	1		1
DMSO	100858551	100878551	0	1		1
DA	100863551	100883551	0	1		1
DMSO	100863551	100883551	0	1		1
DA	100868551	100888551	0	1		1
DMSO	100868551	100888551	0	1		1
DA	100873551	100893551	0	1		1
DMSO	100873551	100893551	1	0.999279659386469		1
DA	100878551	100898551	0	1		1
DMSO	100878551	100898551	1	0.998900341767706		1
DA	100883551	100903551	0	1		1
DMSO	100883551	100903551	1	0.998201347137033		1
DA	100888551	100908551	0	1		1
DMSO	100888551	100908551	1	0.997463259813427		1
DA	100893551	100913551	0	1		1
DMSO	100893551	100913551	0	1		1
DA	100898551	100918551	0	1		1
DMSO	100898551	100918551	0	1		1
DA	100903551	100923551	0	1		1
DMSO	100903551	100923551	0	1		1
DA	100908551	100928551	0	1		1
DMSO	100908551	100928551	0	1		1
DA	100913551	100933551	0	1		1
DMSO	100913551	100933551	0	1		1
DA	100918551	100938551	1	0.981981871408572		1
DMSO	100918551	100938551	0	1		1
DA	100923551	100943551	1	0.978353460412404		1
DMSO	100923551	100943551	0	1		1
DA	100928551	100948551	1	0.972729962354117		1
DMSO	100928551	100948551	0	1		1
DA	100933551	100953551	1	0.97005473885154		1
DMSO	100933551	100953551	1	0.98561460763295		1
DA	100938551	100958551	0	1		1
DMSO	100938551	100958551	2	0.933453778355842		1
DA	100943551	100963551	0	1		1
DMSO	100943551	100963551	2	0.925043931960072		1
DA	100948551	100968551	0	1		1
DMSO	100948551	100968551	2	0.916759176203016		1
DA	100953551	100973551	0	1		1
DMSO	100953551	100973551	1	0.972214095783058		1
DA	100958551	100978551	0	1		1
DMSO	100958551	100978551	0	1		1
DA	100963551	100983551	1	0.939915743935919		1
DMSO	100963551	100983551	0	1		1
DA	100968551	100988551	1	0.930634551692718		1
DMSO	100968551	100988551	0	1		1
DA	100973551	100993551	1	0.923104886106583		1
DMSO	100973551	100993551	0	1		1
DA	100978551	100998551	1	0.905572457620462		1
DMSO	100978551	100998551	0	1		1
DA	100983551	101003551	0	1		1
DMSO	100983551	101003551	1	0.937496400498205		1
DA	100988551	101008551	0	1		1
DMSO	100988551	101008551	1	0.935716315660766		1
DA	100993551	101013551	1	0.891561047248906		1
DMSO	100993551	101013551	1	0.935122844880159		1
DA	100998551	101018551	1	0.88897568255274		1
DMSO	100998551	101018551	1	0.931658024898708		1
DA	101003551	101023551	1	0.881505892588303		1
DMSO	101003551	101023551	0	1		1
DA	101008551	101028551	3	0.478544676464102		1
DMSO	101008551	101028551	0	1		1
DA	101013551	101033551	2	0.671453915886271		1
DMSO	101013551	101033551	0	1		1
DA	101018551	101038551	2	0.645484680089346		1
DMSO	101018551	101038551	0	1		1
DA	101023551	101043551	3	0.393949593014504		1
DMSO	101023551	101043551	0	1		1
DA	101028551	101048551	1	0.819371985742412		1
DMSO	101028551	101048551	0	1		1
DA	101033551	101053551	1	0.813528791997372		1
DMSO	101033551	101053551	0	1		1
DA	101038551	101058551	1	0.818102590370071		1
DMSO	101038551	101058551	0	1		1
DA	101043551	101063551	0	1		1
DMSO	101043551	101063551	0	1		1
DA	101048551	101068551	0	1		1
DMSO	101048551	101068551	0	1		1
DA	101053551	101073551	0	1		1
DMSO	101053551	101073551	0	1		1
DA	101058551	101078551	0	1		1
DMSO	101058551	101078551	0	1		1
DA	101063551	101083551	0	1		1
DMSO	101063551	101083551	0	1		1
DA	101068551	101088551	0	1		1
DMSO	101068551	101088551	0	1		1
DA	101073551	101093551	0	1		1
DMSO	101073551	101093551	0	1		1
DA	101078551	101098551	0	1		1
DMSO	101078551	101098551	1	0.832673916419784		1
DA	101083551	101103551	0	1		1
DMSO	101083551	101103551	1	0.828639500184422		1
DA	101088551	101108551	0	1		1
DMSO	101088551	101108551	1	0.809601989016732		1
DA	101093551	101113551	0	1		1
DMSO	101093551	101113551	1	0.797009588643036		1
DA	101098551	101118551	0	1		1
DMSO	101098551	101118551	0	1		1
DA	101103551	101123551	0	1		1
DMSO	101103551	101123551	0	1		1
DA	101108551	101128551	0	1		1
DMSO	101108551	101128551	0	1		1
DA	101113551	101133551	0	1		1
DMSO	101113551	101133551	0	1		1
DA	101118551	101138551	0	1		1
DMSO	101118551	101138551	0	1		1
DA	101123551	101143551	0	1		1
DMSO	101123551	101143551	0	1		1
DA	101128551	101148551	0	1		1
DMSO	101128551	101148551	1	0.756539546630384		1
DA	101133551	101153551	0	1		1
DMSO	101133551	101153551	1	0.728798908719027		1
DA	101138551	101158551	0	1		1
DMSO	101138551	101158551	1	0.709726622855235		1
DA	101143551	101163551	1	0.626000725113573		1
DMSO	101143551	101163551	1	0.696283332066634		1
DA	101148551	101168551	1	0.619997455922707		1
DMSO	101148551	101168551	0	1		1
DA	101153551	101173551	1	0.620234816310489		1
DMSO	101153551	101173551	0	1		1
DA	101158551	101178551	1	0.611049173675725		1
DMSO	101158551	101178551	0	1		1
DA	101163551	101183551	0	1		1
DMSO	101163551	101183551	0	1		1
DA	101168551	101188551	1	0.586632238379332		1
DMSO	101168551	101188551	0	1		1
DA	101173551	101193551	1	0.58299141764819		1
DMSO	101173551	101193551	0	1		1
DA	101178551	101198551	1	0.57391239295207		1
DMSO	101178551	101198551	0	1		1
DA	101183551	101203551	1	0.565372044174037		1
DMSO	101183551	101203551	0	1		1
DA	101188551	101208551	0	1		1
DMSO	101188551	101208551	0	1		1
DA	101193551	101213551	0	1		1
DMSO	101193551	101213551	0	1		1
DA	101198551	101218551	0	1		1
DMSO	101198551	101218551	0	1		1
DA	101203551	101223551	0	1		1
DMSO	101203551	101223551	0	1		1
DA	101208551	101228551	0	1		1
DMSO	101208551	101228551	0	1		1
DA	101213551	101233551	0	1		1
DMSO	101213551	101233551	0	1		1
DA	101218551	101238551	0	1		1
DMSO	101218551	101238551	0	1		1
DA	101223551	101243551	0	1		1
DMSO	101223551	101243551	0	1		1
DA	101228551	101248551	0	1		1
DMSO	101228551	101248551	0	1		1
DA	101233551	101253551	0	1		1
DMSO	101233551	101253551	0	1		1
DA	101238551	101258551	0	1		1
DMSO	101238551	101258551	0	1		1
DA	101243551	101263551	0	1		1
DMSO	101243551	101263551	0	1		1
DA	101248551	101268551	0	1		1
DMSO	101248551	101268551	0	1		1
DA	101253551	101273551	0	1		1
DMSO	101253551	101273551	0	1		1
DA	101258551	101278551	0	1		1
DMSO	101258551	101278551	0	1		1
DA	101263551	101283551	0	1		1
DMSO	101263551	101283551	0	1		1
DA	101268551	101288551	0	1		1
DMSO	101268551	101288551	0	1		1
DA	101273551	101293551	0	1		1
DMSO	101273551	101293551	0	1		1
DA	101278551	101298551	0	1		1
DMSO	101278551	101298551	0	1		1
DA	101283551	101303551	0	1		1
DMSO	101283551	101303551	0	1		1
DA	101288551	101308551	0	1		1
DMSO	101288551	101308551	1	0.467977903154501		1
DA	101293551	101313551	0	1		1
DMSO	101293551	101313551	1	0.464340816570251		1
DA	101298551	101318551	0	1		1
DMSO	101298551	101318551	1	0.452731323667671		1
DA	101303551	101323551	0	1		1
DMSO	101303551	101323551	1	0.44712146260663		1
DA	101308551	101328551	0	1		1
DMSO	101308551	101328551	0	1		1
DA	101313551	101333551	0	1		1
DMSO	101313551	101333551	0	1		1
DA	101318551	101338551	0	1		1
DMSO	101318551	101338551	0	1		1
DA	101323551	101343551	0	1		1
DMSO	101323551	101343551	0	1		1
DA	101328551	101348551	0	1		1
DMSO	101328551	101348551	0	1		1
DA	101333551	101353551	0	1		1
DMSO	101333551	101353551	0	1		1
DA	101338551	101358551	0	1		1
DMSO	101338551	101358551	0	1		1
DA	101343551	101363551	0	1		1
DMSO	101343551	101363551	0	1		1
DA	101348551	101368551	0	1		1
DMSO	101348551	101368551	0	1		1
DA	101353551	101373551	0	1		1
DMSO	101353551	101373551	0	1		1
DA	101358551	101378551	0	1		1
DMSO	101358551	101378551	0	1		1
DA	101363551	101383551	0	1		1
DMSO	101363551	101383551	0	1		1
DA	101368551	101388551	0	1		1
DMSO	101368551	101388551	0	1		1
DA	101373551	101393551	0	1		1
DMSO	101373551	101393551	0	1		1
DA	101378551	101398551	0	1		1
DMSO	101378551	101398551	1	0.41500358626002		1
DA	101383551	101403551	0	1		1
DMSO	101383551	101403551	1	0.406425701557098		1
DA	101388551	101408551	0	1		1
DMSO	101388551	101408551	2	0.154061448539885		1
DA	101393551	101413551	0	1		1
DMSO	101393551	101413551	2	0.148538939509545		1
DA	101398551	101418551	0	1		1
DMSO	101398551	101418551	1	0.377259822949494		1
DA	101403551	101423551	0	1		1
DMSO	101403551	101423551	1	0.360193437237846		1
DA	101408551	101428551	0	1		1
DMSO	101408551	101428551	0	1		1
DA	101413551	101433551	0	1		1
DMSO	101413551	101433551	0	1		1
DA	101418551	101438551	0	1		1
DMSO	101418551	101438551	0	1		1
DA	101423551	101443551	0	1		1
DMSO	101423551	101443551	0	1		1
DA	101428551	101448551	0	1		1
DMSO	101428551	101448551	0	1		1
DA	101433551	101453551	0	1		1
DMSO	101433551	101453551	1	0.335149171005125		1
DA	101438551	101458551	0	1		1
DMSO	101438551	101458551	2	0.115177120448819		1
DA	101443551	101463551	0	1		1
DMSO	101443551	101463551	2	0.118413979634088		1
DA	101448551	101468551	0	1		1
DMSO	101448551	101468551	2	0.114740973895621		1
DA	101453551	101473551	0	1		1
DMSO	101453551	101473551	1	0.335146533863289		1
DA	101458551	101478551	0	1		1
DMSO	101458551	101478551	0	1		1
DA	101463551	101483551	0	1		1
DMSO	101463551	101483551	0	1		1
DA	101468551	101488551	0	1		1
DMSO	101468551	101488551	0	1		1
DA	101473551	101493551	0	1		1
DMSO	101473551	101493551	0	1		1
DA	101478551	101498551	0	1		1
DMSO	101478551	101498551	0	1		1
DA	101483551	101503551	0	1		1
DMSO	101483551	101503551	0	1		1
DA	101488551	101508551	0	1		1
DMSO	101488551	101508551	0	1		1
DA	101493551	101513551	0	1		1
DMSO	101493551	101513551	0	1		1
DA	101498551	101518551	0	1		1
DMSO	101498551	101518551	0	1		1
DA	101503551	101523551	0	1		1
DMSO	101503551	101523551	0	1		1
DA	101508551	101528551	0	1		1
DMSO	101508551	101528551	0	1		1
DA	101513551	101533551	0	1		1
DMSO	101513551	101533551	0	1		1
DA	101518551	101538551	0	1		1
DMSO	101518551	101538551	0	1		1
DA	101523551	101543551	0	1		1
DMSO	101523551	101543551	0	1		1
DA	101528551	101548551	0	1		1
DMSO	101528551	101548551	0	1		1
DA	101533551	101553551	0	1		1
DMSO	101533551	101553551	0	1		1
DA	101538551	101558551	0	1		1
DMSO	101538551	101558551	0	1		1
DA	101543551	101563551	0	1		1
DMSO	101543551	101563551	0	1		1
DA	101548551	101568551	0	1		1
DMSO	101548551	101568551	0	1		1
DA	101553551	101573551	0	1		1
DMSO	101553551	101573551	0	1		1
DA	101558551	101578551	0	1		1
DMSO	101558551	101578551	0	1		1
DA	101563551	101583551	1	0.193754230587467		1
DMSO	101563551	101583551	0	1		1
DA	101568551	101588551	1	0.199588515172643		1
DMSO	101568551	101588551	0	1		1
DA	101573551	101593551	1	0.193429188208052		1
DMSO	101573551	101593551	0	1		1
DA	101578551	101598551	1	0.190160358827077		1
DMSO	101578551	101598551	0	1		1
DA	101583551	101603551	0	1		1
DMSO	101583551	101603551	0	1		1
DA	101588551	101608551	0	1		1
DMSO	101588551	101608551	0	1		1
DA	101593551	101613551	0	1		1
DMSO	101593551	101613551	1	0.230072411676399		1
DA	101598551	101618551	0	1		1
DMSO	101598551	101618551	1	0.226654684273132		1
DA	101603551	101623551	0	1		1
DMSO	101603551	101623551	1	0.208565859150808		1
DA	101608551	101628551	0	1		1
DMSO	101608551	101628551	1	0.210576808598826		1
DA	101613551	101633551	0	1		1
DMSO	101613551	101633551	0	1		1
DA	101618551	101638551	0	1		1
DMSO	101618551	101638551	0	1		1
DA	101623551	101643551	0	1		1
DMSO	101623551	101643551	0	1		1
DA	101628551	101648551	0	1		1
DMSO	101628551	101648551	0	1		1
DA	101633551	101653551	0	1		1
DMSO	101633551	101653551	0	1		1
DA	101638551	101658551	0	1		1
DMSO	101638551	101658551	0	1		1
DA	101643551	101663551	0	1		1
DMSO	101643551	101663551	0	1		1
DA	101648551	101668551	0	1		1
DMSO	101648551	101668551	0	1		1
DA	101653551	101673551	0	1		1
DMSO	101653551	101673551	0	1		1
DA	101658551	101678551	0	1		1
DMSO	101658551	101678551	0	1		1
DA	101663551	101683551	0	1		1
DMSO	101663551	101683551	0	1		1
DA	101668551	101688551	0	1		1
DMSO	101668551	101688551	0	1		1
DA	101673551	101693551	0	1		1
DMSO	101673551	101693551	0	1		1
DA	101678551	101698551	0	1		1
DMSO	101678551	101698551	0	1		1
DA	101683551	101703551	0	1		1
DMSO	101683551	101703551	0	1		1
DA	101688551	101708551	0	1		1
DMSO	101688551	101708551	0	1		1
DA	101693551	101713551	0	1		1
DMSO	101693551	101713551	0	1		1
DA	101698551	101718551	0	1		1
DMSO	101698551	101718551	0	1		1
DA	101703551	101723551	0	1		1
DMSO	101703551	101723551	0	1		1
DA	101708551	101728551	0	1		1
DMSO	101708551	101728551	0	1		1
DA	101713551	101733551	0	1		1
DMSO	101713551	101733551	0	1		1
DA	101718551	101738551	0	1		1
DMSO	101718551	101738551	0	1		1
DA	101723551	101743551	0	1		1
DMSO	101723551	101743551	0	1		1
DA	101728551	101748551	0	1		1
DMSO	101728551	101748551	0	1		1
DA	101733551	101753551	0	1		1
DMSO	101733551	101753551	0	1		1
DA	101738551	101758551	0	1		1
DMSO	101738551	101758551	0	1		1
DA	101743551	101763551	0	1		1
DMSO	101743551	101763551	0	1		1
DA	101748551	101768551	0	1		1
DMSO	101748551	101768551	0	1		1
DA	101753551	101773551	0	1		1
DMSO	101753551	101773551	0	1		1
DA	101758551	101778551	0	1		1
DMSO	101758551	101778551	0	1		1
DA	101763551	101783551	0	1		1
DMSO	101763551	101783551	0	1		1
DA	101768551	101788551	0	1		1
DMSO	101768551	101788551	0	1		1
DA	101773551	101793551	0	1		1
DMSO	101773551	101793551	0	1		1
DA	101778551	101798551	0	1		1
DMSO	101778551	101798551	0	1		1
DA	101783551	101803551	0	1		1
DMSO	101783551	101803551	0	1		1
DA	101788551	101808551	0	1		1
DMSO	101788551	101808551	0	1		1
DA	101793551	101813551	0	1		1
DMSO	101793551	101813551	0	1		1
DA	101798551	101818551	0	1		1
DMSO	101798551	101818551	0	1		1
DA	101803551	101823551	0	1		1
DMSO	101803551	101823551	0	1		1
DA	101808551	101828551	0	1		1
DMSO	101808551	101828551	0	1		1
DA	101813551	101833551	0	1		1
DMSO	101813551	101833551	0	1		1
DA	101818551	101838551	0	1		1
DMSO	101818551	101838551	0	1		1
DA	101823551	101843551	0	1		1
DMSO	101823551	101843551	0	1		1
DA	101828551	101848551	0	1		1
DMSO	101828551	101848551	0	1		1
DA	101833551	101853551	0	1		1
DMSO	101833551	101853551	0	1		1
DA	101838551	101858551	0	1		1
DMSO	101838551	101858551	0	1		1
DA	101843551	101863551	0	1		1
DMSO	101843551	101863551	1	0.124436401897851		1
DA	101848551	101868551	0	1		1
DMSO	101848551	101868551	1	0.123491134536915		1
DA	101853551	101873551	0	1		1
DMSO	101853551	101873551	1	0.117618566158414		1
DA	101858551	101878551	0	1		1
DMSO	101858551	101878551	1	0.11905115833435		1
DA	101863551	101883551	0	1		1
DMSO	101863551	101883551	0	1		1
DA	101868551	101888551	0	1		1
DMSO	101868551	101888551	0	1		1
DA	101873551	101893551	0	1		1
DMSO	101873551	101893551	0	1		1
DA	101878551	101898551	0	1		1
DMSO	101878551	101898551	0	1		1
DA	101883551	101903551	0	1		1
DMSO	101883551	101903551	0	1		1
DA	101888551	101908551	0	1		1
DMSO	101888551	101908551	0	1		1
DA	101893551	101913551	1	0.072379560449027	.	0.877328005442752
DMSO	101893551	101913551	0	1		1
DA	101898551	101918551	1	0.07713478611473	.	0.895984161390734
DMSO	101898551	101918551	0	1		1
DA	101903551	101923551	1	0.0763861350987571	.	0.895984161390734
DMSO	101903551	101923551	0	1		1
DA	101908551	101928551	1	0.0806385745251661	.	0.895984161390734
DMSO	101908551	101928551	0	1		1
DA	101913551	101933551	0	1		1
DMSO	101913551	101933551	0	1		1
DA	101918551	101938551	0	1		1
DMSO	101918551	101938551	0	1		1
DA	101923551	101943551	0	1		1
DMSO	101923551	101943551	0	1		1
DA	101928551	101948551	0	1		1
DMSO	101928551	101948551	0	1		1
DA	101933551	101953551	0	1		1
DMSO	101933551	101953551	0	1		1
DA	101938551	101958551	0	1		1
DMSO	101938551	101958551	0	1		1
DA	101943551	101963551	0	1		1
DMSO	101943551	101963551	0	1		1
DA	101948551	101968551	0	1		1
DMSO	101948551	101968551	0	1		1
DA	101953551	101973551	0	1		1
DMSO	101953551	101973551	0	1		1
DA	101958551	101978551	0	1		1
DMSO	101958551	101978551	0	1		1
DA	101963551	101983551	0	1		1
DMSO	101963551	101983551	0	1		1
DA	101968551	101988551	0	1		1
DMSO	101968551	101988551	0	1		1
DA	101973551	101993551	0	1		1
DMSO	101973551	101993551	0	1		1
DA	101978551	101998551	0	1		1
DMSO	101978551	101998551	0	1		1
DA	101983551	102003551	0	1		1
DMSO	101983551	102003551	0	1		1
DA	101988551	102008551	0	1		1
DMSO	101988551	102008551	0	1		1
DA	101993551	102013551	0	1		1
DMSO	101993551	102013551	0	1		1
DA	101998551	102018551	0	1		1
DMSO	101998551	102018551	0	1		1
DA	102003551	102023551	0	1		1
DMSO	102003551	102023551	0	1		1
DA	102008551	102028551	0	1		1
DMSO	102008551	102028551	0	1		1
DA	102013551	102033551	0	1		1
DMSO	102013551	102033551	0	1		1
DA	102018551	102038551	0	1		1
DMSO	102018551	102038551	0	1		1
DA	102023551	102043551	0	1		1
DMSO	102023551	102043551	0	1		1
DA	102028551	102048551	0	1		1
DMSO	102028551	102048551	0	1		1
DA	102033551	102053551	0	1		1
DMSO	102033551	102053551	0	1		1
DA	102038551	102058551	0	1		1
DMSO	102038551	102058551	0	1		1
DA	102043551	102063551	0	1		1
DMSO	102043551	102063551	0	1		1
DA	102048551	102068551	0	1		1
DMSO	102048551	102068551	0	1		1
DA	102053551	102073551	0	1		1
DMSO	102053551	102073551	0	1		1
DA	102058551	102078551	0	1		1
DMSO	102058551	102078551	0	1		1
DA	102063551	102083551	0	1		1
DMSO	102063551	102083551	0	1		1
DA	102068551	102088551	0	1		1
DMSO	102068551	102088551	0	1		1
DA	102073551	102093551	0	1		1
DMSO	102073551	102093551	0	1		1
DA	102078551	102098551	0	1		1
DMSO	102078551	102098551	0	1		1
DA	102083551	102103551	0	1		1
DMSO	102083551	102103551	0	1		1
DA	102088551	102108551	0	1		1
DMSO	102088551	102108551	1	0.0714044775456058	.	1
DA	102093551	102113551	0	1		1
DMSO	102093551	102113551	1	0.0734378043378351	.	1
DA	102098551	102118551	0	1		1
DMSO	102098551	102118551	1	0.0818676295459756	.	1
DA	102103551	102123551	0	1		1
DMSO	102103551	102123551	1	0.0822964379545849	.	1
DA	102108551	102128551	0	1		1
DMSO	102108551	102128551	0	1		1
DA	102113551	102133551	0	1		1
DMSO	102113551	102133551	0	1		1
DA	102118551	102138551	0	1		1
DMSO	102118551	102138551	1	0.0801041857506346	.	1
DA	102123551	102143551	0	1		1
DMSO	102123551	102143551	1	0.0769613863777785	.	1
DA	102128551	102148551	0	1		1
DMSO	102128551	102148551	1	0.073796289265929	.	1
DA	102133551	102153551	0	1		1
DMSO	102133551	102153551	1	0.0664720202239457	.	1
DA	102138551	102158551	0	1		1
DMSO	102138551	102158551	0	1		1
DA	102143551	102163551	0	1		1
DMSO	102143551	102163551	0	1		1
DA	102148551	102168551	0	1		1
DMSO	102148551	102168551	0	1		1
DA	102153551	102173551	0	1		1
DMSO	102153551	102173551	0	1		1
DA	102158551	102178551	0	1		1
DMSO	102158551	102178551	0	1		1
DA	102163551	102183551	0	1		1
DMSO	102163551	102183551	0	1		1
DA	102168551	102188551	0	1		1
DMSO	102168551	102188551	0	1		1
DA	102173551	102193551	0	1		1
DMSO	102173551	102193551	0	1		1
DA	102178551	102198551	0	1		1
DMSO	102178551	102198551	0	1		1
DA	102183551	102203551	1	0.0399573986651962	*	0.727000726086563
DMSO	102183551	102203551	0	1		1
DA	102188551	102208551	1	0.0460980276614447	*	0.760272653861979
DMSO	102188551	102208551	0	1		1
DA	102193551	102213551	1	0.0431705333465662	*	0.729642817125063
DMSO	102193551	102213551	0	1		1
DA	102198551	102218551	1	0.0494742454761341	*	0.771027202225467
DMSO	102198551	102218551	0	1		1
DA	102203551	102223551	0	1		1
DMSO	102203551	102223551	0	1		1
DA	102208551	102228551	0	1		1
DMSO	102208551	102228551	0	1		1
DA	102213551	102233551	0	1		1
DMSO	102213551	102233551	0	1		1
DA	102218551	102238551	0	1		1
DMSO	102218551	102238551	0	1		1
DA	102223551	102243551	0	1		1
DMSO	102223551	102243551	0	1		1
DA	102228551	102248551	0	1		1
DMSO	102228551	102248551	0	1		1
DA	102233551	102253551	0	1		1
DMSO	102233551	102253551	0	1		1
DA	102238551	102258551	0	1		1
DMSO	102238551	102258551	0	1		1
DA	102243551	102263551	0	1		1
DMSO	102243551	102263551	0	1		1
DA	102248551	102268551	0	1		1
DMSO	102248551	102268551	0	1		1
DA	102253551	102273551	0	1		1
DMSO	102253551	102273551	0	1		1
DA	102258551	102278551	0	1		1
DMSO	102258551	102278551	0	1		1
DA	102263551	102283551	0	1		1
DMSO	102263551	102283551	0	1		1
DA	102268551	102288551	0	1		1
DMSO	102268551	102288551	0	1		1
DA	102273551	102293551	0	1		1
DMSO	102273551	102293551	0	1		1
DA	102278551	102298551	1	0.0427778576974565	*	0.729642817125063
DMSO	102278551	102298551	0	1		1
DA	102283551	102303551	2	0.00442481701024644	**	0.272671550747867
DMSO	102283551	102303551	0	1		1
DA	102288551	102308551	2	0.00380658697445968	**	0.253772464963979
DMSO	102288551	102308551	0	1		1
DA	102293551	102313551	2	0.00454452584579779	**	0.272671550747867
DMSO	102293551	102313551	0	1		1
DA	102298551	102318551	1	0.0405630219587234	*	0.727000726086563
DMSO	102298551	102318551	0	1		1
DA	102303551	102323551	0	1		1
DMSO	102303551	102323551	0	1		1
DA	102308551	102328551	0	1		1
DMSO	102308551	102328551	0	1		1
DA	102313551	102333551	0	1		1
DMSO	102313551	102333551	0	1		1
DA	102318551	102338551	0	1		1
DMSO	102318551	102338551	0	1		1
DA	102323551	102343551	0	1		1
DMSO	102323551	102343551	0	1		1
DA	102328551	102348551	0	1		1
DMSO	102328551	102348551	0	1		1
DA	102333551	102353551	0	1		1
DMSO	102333551	102353551	0	1		1
DA	102338551	102358551	0	1		1
DMSO	102338551	102358551	0	1		1
DA	102343551	102363551	0	1		1
DMSO	102343551	102363551	0	1		1
DA	102348551	102368551	0	1		1
DMSO	102348551	102368551	0	1		1
DA	102353551	102373551	0	1		1
DMSO	102353551	102373551	0	1		1
DA	102358551	102378551	0	1		1
DMSO	102358551	102378551	0	1		1
DA	102363551	102383551	0	1		1
DMSO	102363551	102383551	0	1		1
DA	102368551	102388551	0	1		1
DMSO	102368551	102388551	0	1		1
DA	102373551	102393551	0	1		1
DMSO	102373551	102393551	0	1		1
DA	102378551	102398551	0	1		1
DMSO	102378551	102398551	0	1		1
DA	102383551	102403551	0	1		1
DMSO	102383551	102403551	0	1		1
DA	102388551	102408551	0	1		1
DMSO	102388551	102408551	0	1		1
DA	102393551	102413551	0	1		1
DMSO	102393551	102413551	0	1		1
DA	102398551	102418551	0	1		1
DMSO	102398551	102418551	0	1		1
DA	102403551	102423551	0	1		1
DMSO	102403551	102423551	0	1		1
DA	102408551	102428551	0	1		1
DMSO	102408551	102428551	0	1		1
DA	102413551	102433551	0	1		1
DMSO	102413551	102433551	0	1		1
DA	102418551	102438551	0	1		1
DMSO	102418551	102438551	0	1		1
DA	102423551	102443551	0	1		1
DMSO	102423551	102443551	0	1		1
DA	102428551	102448551	0	1		1
DMSO	102428551	102448551	0	1		1
DA	102433551	102453551	0	1		1
DMSO	102433551	102453551	0	1		1
DA	102438551	102458551	0	1		1
DMSO	102438551	102458551	0	1		1
DA	102443551	102463551	0	1		1
DMSO	102443551	102463551	0	1		1
DA	102448551	102468551	0	1		1
DMSO	102448551	102468551	0	1		1
DA	102453551	102473551	0	1		1
DMSO	102453551	102473551	0	1		1
DA	102458551	102478551	0	1		1
DMSO	102458551	102478551	0	1		1
DA	102463551	102483551	0	1		1
DMSO	102463551	102483551	0	1		1
DA	102468551	102488551	0	1		1
DMSO	102468551	102488551	0	1		1
DA	102473551	102493551	0	1		1
DMSO	102473551	102493551	0	1		1
DA	102478551	102498551	0	1		1
DMSO	102478551	102498551	0	1		1
DA	102483551	102503551	0	1		1
DMSO	102483551	102503551	0	1		1
DA	102488551	102508551	0	1		1
DMSO	102488551	102508551	0	1		1
DA	102493551	102513551	0	1		1
DMSO	102493551	102513551	0	1		1
DA	102498551	102518551	0	1		1
DMSO	102498551	102518551	0	1		1
DA	102503551	102523551	0	1		1
DMSO	102503551	102523551	0	1		1
DA	102508551	102528551	0	1		1
DMSO	102508551	102528551	0	1		1
DA	102513551	102533551	0	1		1
DMSO	102513551	102533551	0	1		1
DA	102518551	102538551	0	1		1
DMSO	102518551	102538551	0	1		1
DA	102523551	102543551	0	1		1
DMSO	102523551	102543551	0	1		1
DA	102528551	102548551	0	1		1
DMSO	102528551	102548551	0	1		1
DA	102533551	102553551	0	1		1
DMSO	102533551	102553551	0	1		1
DA	102538551	102558551	0	1		1
DMSO	102538551	102558551	0	1		1
DA	102543551	102563551	0	1		1
DMSO	102543551	102563551	0	1		1
DA	102548551	102568551	0	1		1
DMSO	102548551	102568551	0	1		1
DA	102553551	102573551	0	1		1
DMSO	102553551	102573551	0	1		1
DA	102558551	102578551	0	1		1
DMSO	102558551	102578551	0	1		1
DA	102563551	102583551	0	1		1
DMSO	102563551	102583551	0	1		1
DA	102568551	102588551	0	1		1
DMSO	102568551	102588551	0	1		1
DA	102573551	102593551	0	1		1
DMSO	102573551	102593551	0	1		1
DA	102578551	102598551	0	1		1
DMSO	102578551	102598551	0	1		1
DA	102583551	102603551	0	1		1
DMSO	102583551	102603551	0	1		1
DA	102588551	102608551	0	1		1
DMSO	102588551	102608551	0	1		1
DA	102593551	102613551	0	1		1
DMSO	102593551	102613551	0	1		1
DA	102598551	102618551	0	1		1
DMSO	102598551	102618551	0	1		1
DA	102603551	102623551	0	1		1
DMSO	102603551	102623551	0	1		1
DA	102608551	102628551	0	1		1
DMSO	102608551	102628551	0	1		1
DA	102613551	102633551	0	1		1
DMSO	102613551	102633551	0	1		1
DA	102618551	102638551	0	1		1
DMSO	102618551	102638551	0	1		1
DA	102623551	102643551	0	1		1
DMSO	102623551	102643551	0	1		1
DA	102628551	102648551	0	1		1
DMSO	102628551	102648551	0	1		1
DA	102633551	102653551	0	1		1
DMSO	102633551	102653551	0	1		1
DA	102638551	102658551	0	1		1
DMSO	102638551	102658551	0	1		1
DA	102643551	102663551	0	1		1
DMSO	102643551	102663551	0	1		1
DA	102648551	102668551	0	1		1
DMSO	102648551	102668551	0	1		1
DA	102653551	102673551	0	1		1
DMSO	102653551	102673551	0	1		1
DA	102658551	102678551	0	1		1
DMSO	102658551	102678551	0	1		1
DA	102663551	102683551	0	1		1
DMSO	102663551	102683551	0	1		1
DA	102668551	102688551	0	1		1
DMSO	102668551	102688551	0	1		1
DA	102673551	102693551	0	1		1
DMSO	102673551	102693551	0	1		1
DA	102678551	102698551	0	1		1
DMSO	102678551	102698551	0	1		1
DA	102683551	102703551	0	1		1
DMSO	102683551	102703551	0	1		1
DA	102688551	102708551	0	1		1
DMSO	102688551	102708551	0	1		1
DA	102693551	102713551	0	1		1
DMSO	102693551	102713551	0	1		1
DA	102698551	102718551	0	1		1
DMSO	102698551	102718551	0	1		1
DA	102703551	102723551	0	1		1
DMSO	102703551	102723551	0	1		1
DA	102708551	102728551	0	1		1
DMSO	102708551	102728551	0	1		1
DA	102713551	102733551	0	1		1
DMSO	102713551	102733551	0	1		1
DA	102718551	102738551	0	1		1
DMSO	102718551	102738551	0	1		1
DA	102723551	102743551	0	1		1
DMSO	102723551	102743551	0	1		1
DA	102728551	102748551	0	1		1
DMSO	102728551	102748551	0	1		1
DA	102733551	102753551	0	1		1
DMSO	102733551	102753551	0	1		1
DA	102738551	102758551	0	1		1
DMSO	102738551	102758551	0	1		1
DA	102743551	102763551	0	1		1
DMSO	102743551	102763551	0	1		1
DA	102748551	102768551	0	1		1
DMSO	102748551	102768551	0	1		1
DA	102753551	102773551	0	1		1
DMSO	102753551	102773551	0	1		1
DA	102758551	102778551	0	1		1
DMSO	102758551	102778551	0	1		1
DA	102763551	102783551	0	1		1
DMSO	102763551	102783551	0	1		1
DA	102768551	102788551	0	1		1
DMSO	102768551	102788551	0	1		1
DA	102773551	102793551	0	1		1
DMSO	102773551	102793551	0	1		1
DA	102778551	102798551	0	1		1
DMSO	102778551	102798551	0	1		1
[truncated: 402 more rows]

## Sheet: Coordinates of cloned enhancers
Genomic coordinates of the cloned enhancer regions
	Genomic coordinates of the region (rn6)
-840 kb region	chr3:99932206-99933054
-450 kb region	chr3:100321518-100322555
-40 kb region	chr3:100727635-100728249
+37 kb region	chr3:100804694-100805402
	Genomic coordinates of the region
rat core -840 kb region	chr3:99932391-99932893 (rn6)
mouse core -840 kb region	chr2:108827434-108827944 (mm10)
human core -840 kb region	chr11:28588175-28588684 (hg19)

## Sheet: Primers
List of used primers
Primers used for RT-qPCR
rat Bdnf exon IV	Forward	GCTGCCTTGATGTTTACTTTGA
	Reverse	GCAACCGAAGTATGAAATAACC
rat Bdnf exon VI	Forward	GCTTTGTGTGGACCCTGAGTTC
	Reverse	CCGTGGACGTTTGCTTCTTTCAT
rat Bdnf coding	Forward	GGCCCAACGAAGAAAACCAT
	Reverse	AGCATCACCCGGGAAGTGT
rat Ppib	Forward	AGATCGAAGTGGAGAAACCCTTTG
	Reverse	TAAAAATCAGGCCTGTGGAATGTG
rat -840 kb enhancer RNA	Forward	CCATGAAAGGGCCAGGAATACA
	Reverse	TTCCGGCACATTGGAACTTCA
rat FosB	Forward	TCGCAGAGAGCGGAACAAG
	Reverse	CCTCTTCGAGCTGATCCGTTT
mouse Bdnf exon IV	Forward	GCTGCCTTGATGTTTACTTTGA
	Reverse	GCAACCGAAGTATGAAATAACC
mouse Bdnf exon VI	Forward	GCTTTGTGTGGACCCTGAGTTC
	Reverse	CCGTGGACGTTTACTTCTTTCAT
mouse Bdnf coding	Forward	GGCCCAACGAAGAAAACCAT
	Reverse	AGCATCACCCGGGAAGTGT
mouse -840 kb enhancer RNA	Forward	CGATGAAAGGGCCAGGAATACA
	Reverse	TTCTGGCACATTGGAGCTTCA
mouse Cnot4	Forward	CGCCACCCCAACCCTATACCA
	Reverse	GCCGAATGCTGCTTGCCAGT
mouse Nes	Forward	CTCTTCCCCCTTGCCTAATACC
	Reverse	TTTAGGATAGGGAGCCTCAGACAT
mouse Dcx	Forward	AGGTAACGACCAAGACGCAAA
	Reverse	GGGTGTAGAGATAGGAGACTGC
mouse Gfap	Forward	TTGCTGGAGGGCGAAGAAAA
	Reverse	TGGTTTCTCGGATCTGGAGG
mouse Aldh1l1	Forward	GCAGGTACTTCTGGGTTGCT
	Reverse	GGAAGGCACCCAAGGTCAAA
qPCR primers used for lentiviral titer measurements
WPRE	Forward	CCCTCAATCCAGCGGACCTT
	Reverse	AAGGCGAAGACGCGGAAG
Unrelated region (URR) chr1:10,551,250-10,551,342 (rn6)	Forward	TAGACCCAGGAGGGAGTTATTTAAGAG
	Reverse	TTGGGAATGCAATGCAGTGTGTAC
Primers used for ChIP-qPCR
rat -840 kb enhancer RNA (for H3K27Ac, H3K27me3 ChIP)	Forward	CCATGAAAGGGCCAGGAATACA
	Reverse	TTCCGGCACATTGGAACTTCA
rat -840 kb enhancer RNA (for CREB, pCREB, FOS ChIP)	Forward	TGACGTGCTAATGGCTGCTC
	Reverse	GTCCCTGAATGACGTGAGCG
Control region	Forward	ATTGCTCGGAAGGCTATGGAG
	Reverse	AAAGGCCAGGAGATGGACAA
Bdnf promoter IV	Forward	GACAGCTCACGTCAAGGCAG
	Reverse	CAGTCCTCTCCTCGGTGAATG
Bdnf promoter VI	Forward	CGCTGTCTGACCAATCGAAG
	Reverse	GTTTCCTTCTCCAAGCCGGG
Primers used for Capture-3C-sequencing
Unrelated region (URR) chr1:10,551,250-10,551,342 (rn6)	Forward	TAGACCCAGGAGGGAGTTATTTAAGAG
	Reverse	TTGGGAATGCAATGCAGTGTGTAC
rat Bdnf promoter VI	Forward	CGCTGTCTGACCAATCGAAG
	Reverse	GTTTCCTTCTCCAAGCCGGG
Primers used for mutagenesis
CRE-1m	Forward	CTTTGGAGCTGCGCTCGGAGAATTCAGGGACCAAGAGC
	Reverse	GCTCTTGGTCCCTGAATTCTCCGAGCGCAGCTCCAAAG
CRE-2m	Forward	CGCTGGGATTACCAATAGGAAGCTAATGGCTGCT
	Reverse	AGCAGCCATTAGCTTCCTATTGGTAATCCCAGCG
AP1-1m	Forward	GTGCCTCCTGCGCTCGATTTCACCGGTTCCCTTTGG
	Reverse	CCAAAGGGAACCGGTGAAATCGAGCGCAGGAGGCAC
AP1-2m	Forward	TACTCTGTACAATAAGATTTAAGGCTTTTCCTCTGT
	Reverse	ACAGAGGAAAAGCCTTAAATCTTATTGTACAGAGTA

## Sheet: gRNA target sequences
List of gRNA targeting sequences
Rat enhancer-specific gRNAs used in CRISPR/dCas9 system
Negative gRNA	GCTGATCTATCGCGGTCGTC
-840 kb region gRNA 1	CATCTGTTAACCATCTAGCA
-840 kb region gRNA 2	GAAATGCCTATAAGTATGCT
-840 kb region gRNA 3	AGAGCATGGAGACAAATACG
-840 kb region gRNA 4	CCGGTGACTCAGAGCGCAGG
-840 kb region gRNA 5	GAGAGCACCTGAGAGACAAG
Mouse -840 kb enhancer-specific gRNAs used in CRISPR/Cas9 system
-840 kb region gRNA 1	ACATTTTGTGGTGTCTGATG
-840 kb region gRNA 2	TGTCATGCGATGAAAGGGCC
-840 kb region gRNA 3	CATCTGTTAAACATCTAGCA
-840 kb region gRNA 4	ATTTTCAAAAGTCCAGTGAG
-840 kb region gRNA 5	ACAAAGGAAAGTGTGTGTTT
-840 kb region gRNA 6	GAGAGCACCTGAGAGATAAG
Rat Bdnf pVI-specific gRNAs used in Capture-3C-sequencing
Bdnf promoter VI gRNA 1	CCACCGATACCCATTCGGGG
Bdnf promoter VI gRNA 2	CCCGCTGGCTGGCTGTCGCA
